# Supplementary material for: A modeling method for thermal steady-state simulation of the four-layer printed circuit board
Source: PLoS One. 2024 Sep 18;19(9):e0310237. doi: 10.1371/journal.pone.0310237 (PMC11410250; doi:10.1371/journal.pone.0310237)
Supplement: S1 Data — (ZIP) [file pone.0310237.s001.zip]

Archive with 92 entries (91 files):
- new figure data/
- new figure data/FIG10-a-NoB015new.fig
- new figure data/FIG10-a-NoB015new.png
- new figure data/FIG10-b-HS015new.png
- new figure data/FIG10-b-Hs015new.fig
- new figure data/FIG10-c-COMSOL-L1-015.png
- new figure data/FIG10-d-L1-015.png
- new figure data/FIG10-e-TEMplot015.fig
- new figure data/FIG10-e-converge.png
- new figure data/FIG10-f-3curve015new.png
- new figure data/FIG10-f-3line-0.15P1.fig
- new figure data/FIG10-f-COMSOL-Pd1-0.15-NoB.txt
- new figure data/FIG10-f-COMSOL-Pd1-0.15.txt
- new figure data/FIG11-a-NoB055new.fig
- new figure data/FIG11-a-NoB055new.png
- new figure data/FIG11-b-HS055new.png
- new figure data/FIG11-b-Hs055new.fig
- new figure data/FIG11-c-COMSOL-055new.fig
- new figure data/FIG11-c-COMSOL-055new.png
- new figure data/FIG11-d-L1-055.png
- new figure data/FIG11-e-TEMplot055.fig
- new figure data/FIG11-e-converge.png
- new figure data/FIG11-f-0.55P1new.fig
- new figure data/FIG11-f-3curve055new.png
- new figure data/FIG11-f-COMSOL-Pd1-0.55-NoB.txt
- new figure data/FIG11-f-COMSOL-Pd1-0.55.txt
- new figure data/FIG12-a-015.png
- new figure data/FIG12-a-3curve015.fig
- new figure data/FIG12-a-COMSOL-Pd0.2-0.15.txt
- new figure data/FIG12-a-COMSOL-Pd0.4-0.15.txt
- new figure data/FIG12-a-COMSOL-Pd0.6-0.15.txt
- new figure data/FIG12-a-COMSOL-Pd0.8-0.15.txt
- new figure data/FIG12-b-055.png
- new figure data/FIG12-b-3curve055.fig
- new figure data/FIG12-b-COMSOL-Pd0.2-0.55.txt
- new figure data/FIG12-b-COMSOL-Pd0.4-0.55.txt
- new figure data/FIG12-b-COMSOL-Pd0.6-0.55.txt
- new figure data/FIG12-b-COMSOL-Pd0.8-0.55.txt
- new figure data/FIG13-COMSOL-L2-015.png
- new figure data/FIG13-COMSOL-L3-015.png
- new figure data/FIG13-COMSOL-L4-015.png
- new figure data/FIG13-L2-COMSOL-015.fig
- new figure data/FIG13-L2-COMSOL-015new.png
- new figure data/FIG13-L2-HS015new.png
- new figure data/FIG13-L2-Hs015new.fig
- new figure data/FIG13-L3-COMSOL-015-new.fig
- new figure data/FIG13-L3-COMSOL-015new.png
- new figure data/FIG13-L3-HS015new.png
- new figure data/FIG13-L3-Hs015new.fig
- new figure data/FIG13-L4-COMSOL-015.fig
- new figure data/FIG13-L4-HS015new.png
- new figure data/FIG13-L4-Hs015new.fig
- new figure data/FIG18-FLIR-277-069.jpg
- new figure data/FIG18-zoom-277.png
- new figure data/FIG19-a-277-new1.fig
- new figure data/FIG19-a-277new.png
- new figure data/FIG19-b-277-new1.fig
- new figure data/FIG19-b-277new.png
- new figure data/FIG19-c-277-new1.fig
- new figure data/FIG19-c-277new.png
- new figure data/FIG19-d-277-new1.fig
- new figure data/FIG19-d-277new.png
- new figure data/FIG20-FLIR-392-101.jpg
- new figure data/FIG20-zoom-392.png
- new figure data/FIG21-a-501L1-new1.fig
- new figure data/FIG21-a-L1new.png
- new figure data/FIG21-b-501L2-new1.fig
- new figure data/FIG21-b-L2new.png
- new figure data/FIG21-c-501L3-new1.fig
- new figure data/FIG21-c-L3new.png
- new figure data/FIG21-d-501L4-new1.fig
- new figure data/FIG21-d-L4new.png
- new figure data/FIG22-a-VinL1new.fig
- new figure data/FIG22-a-VinL1new.png
- new figure data/FIG22-b-VoL1new.fig
- new figure data/FIG22-b-VoL1new.png
- new figure data/FIG22-c-GNDL1new.fig
- new figure data/FIG22-c-GNDL1new.png
- new figure data/FIG22-d-GNDL2new.fig
- new figure data/FIG22-d-GNDL2new.png
- new figure data/FIG22-e-VinL3new.fig
- new figure data/FIG22-e-VinL3new.png
- new figure data/FIG22-f-VoL3new.fig
- new figure data/FIG22-f-VoL3new.png
- new figure data/FIG22-g-GNDL4new.fig
- new figure data/FIG22-g-GNDL4new.png
- new figure data/FIG24-a-VoL1newLayout-nn.fig
- new figure data/FIG24-a-VoL1newLayout-nn.png
- new figure data/FIG24-b-VoL3newLayout-nn.fig
- new figure data/FIG24-b-VoL3newLayout-nn.png
- new figure data/FIG25-T1newLayout.fig
- new figure data/FIG25-T1newLayout.png
