# Supplementary material for: A modeling method for thermal steady-state simulation of the four-layer printed circuit board
Source: PLoS One. 2024 Sep 18;19(9):e0310237. doi: 10.1371/journal.pone.0310237 (PMC11410250; doi:10.1371/journal.pone.0310237)
Supplement: S1 Data — (ZIP) [file pone.0310237.s001.zip › new figure data/FIG10-f-COMSOL-Pd1-0.15.txt]

% X                       Y                        Z                        温度
2.625                     28.212766035889516       1.558                    63.905992526152566
2.625                     28.249112806696644       1.558                    63.767533599253035
2.625                     28.286148183594488       1.558                    63.62512042984818
2.625                     28.332066644611842       1.558                    63.447766110043275
2.625                     28.166158968781446       1.558                    64.08329395436087
2.625                     28.375                   1.558                    63.28039833550416
2.625                     27.989834799411945       1.558                    64.74193594851363
2.625                     28.051634716616654       1.558                    64.51283138684634
2.625                     27.901672714727198       1.558                    65.06487562894463
2.625                     27.913834451116593       1.558                    65.02049730600574
2.625                     28.0779968840967         1.558                    64.41501634930376
2.625                     28.11041657009187        1.558                    64.29336580264534
2.625                     27.891783361338852       1.558                    65.10054729577361
2.625                     27.733887869393286       1.558                    65.66645402181815
2.625                     27.73470353278257        1.558                    65.66354530590523
2.625                     27.816806790455338       1.558                    65.3708081056651
2.625                     27.73294260029591        1.558                    65.66978689911824
2.625                     27.578741802057078       1.558                    66.20717012480634
2.625                     27.64528439032037        1.558                    65.97687795995222
2.625                     27.527467647493527       1.558                    66.38355489311041
2.625                     27.55661536046508        1.558                    66.28381980268328
2.625                     27.46794633060979        1.558                    66.58584281133145
2.625                     27.38618812480206        1.558                    66.86068909311636
2.625                     27.401846522632056       1.558                    66.80808183142551
2.625                     27.304429918994337       1.558                    67.13083899464853
2.625                     27.377445155439254       1.558                    66.88980261048005
2.625                     27.2226717131866         1.558                    67.3975183840179
2.625                     27.250036717960576       1.558                    67.30878256816243
2.625                     27.173661804357064       1.558                    67.55498360134729
2.625                     27.13756853572322        1.558                    67.6709356767369
2.625                     27.019866350572606       1.558                    68.04165281457769
2.625                     27.044037753112          1.558                    67.96648844505967
2.625                     26.87820566297515        1.558                    68.47743940093886
2.625                     26.95502752124849        1.558                    68.24280061403014
2.625                     26.845411770511888       1.558                    68.57637292314696
2.625                     26.866017289384967       1.558                    68.514576846556
2.625                     27.084901637659748       1.558                    67.83745701436794
2.625                     26.777007057521452       1.558                    68.78143980718593
2.625                     26.692295240122327       1.558                    69.03092792105605
2.625                     26.754694828183254       1.558                    68.84728021070917
2.625                     26.676578093145935       1.558                    69.07654010969756
2.625                     26.47808994118204        1.558                    69.64315756980449
2.625                     26.479965140147048       1.558                    69.63793581040683
2.625                     26.378845865200105       1.558                    69.91736412247336
2.625                     26.457672019965155       1.558                    69.6995675548029
2.625                     26.57733401716399        1.558                    69.36278960583496
2.625                     26.588323875088985       1.558                    69.33149392776357
2.625                     26.371606405205114       1.558                    69.9372083813115
2.625                     26.28250912444721        1.558                    70.1779832414337
2.625                     26.18216392490625        1.558                    70.44372468897984
2.625                     26.269087790771714       1.558                    70.2139291123412
2.625                     26.081818725365288       1.558                    70.7036210860928
2.625                     26.159574739995698       1.558                    70.50283722298045
2.625                     25.981473525824327       1.558                    70.95767243277254
2.625                     26.05006168921969        1.558                    70.7847742403653
2.625                     25.94054863844368        1.558                    71.05974016449584
2.625                     25.797645900330163       1.558                    71.4082821592709
2.625                     25.849586499166094       1.558                    71.28301951042748
2.625                     25.71316142624663        1.558                    71.60893041984872
2.625                     25.767054946356353       1.558                    71.4814823257546
2.625                     25.62867695216309        1.558                    71.80556671538668
2.625                     25.6845233935466         1.558                    71.67611612199286
2.625                     25.8821303744137         1.558                    71.20362193365321
2.625                     25.601991840736844       1.558                    71.86692089914226
2.625                     25.440528859844296       1.558                    72.22914068095909
2.625                     25.50409646985111        1.558                    72.0883417899279
2.625                     25.345962615669393       1.558                    72.43479582543264
2.625                     25.41208427808662        1.558                    72.29170111363217
2.625                     25.251396371494476       1.558                    72.63555365588496
2.625                     25.32007208632213        1.558                    72.49042279192375
2.625                     25.535095104019206       1.558                    72.01858822246439
2.625                     25.22805989455763        1.558                    72.68450682480265
2.625                     25.153476734849406       1.558                    72.83830538530468
2.625                     25.054311585766648       1.558                    73.03850043584151
2.625                     25.129157233884442       1.558                    72.88805878082266
2.625                     24.955146436683883       1.558                    73.2335444471452
2.625                     25.029137752550113       1.558                    73.0886862494283
2.625                     24.855981287601125       1.558                    73.42343741921567
2.625                     24.929118271215785       1.558                    73.28407339688897
2.625                     24.829098789881456       1.558                    73.47422022320461
2.625                     24.65559503541022        1.558                    73.79159685667858
2.625                     24.729325407193027       1.558                    73.65869343832922
2.625                     24.55664602012401        1.558                    73.9659033043734
2.625                     24.628767695487248       1.558                    73.83951239541021
2.625                     24.457697004837797       1.558                    74.13530723019703
2.625                     24.528209983781473       1.558                    74.0152676641473
2.625                     24.75454405069644        1.558                    73.61238788711258
2.625                     24.427652272075697       1.558                    74.18595924454051
2.625                     24.25654933100933        1.558                    74.46468936805485
2.625                     24.327672670207203       1.558                    74.35065638040108
2.625                     24.15549288952333        1.558                    74.62269268435789
2.625                     24.22801007511937        1.558                    74.50997922781241
2.625                     24.054436448037336       1.558                    74.77569741121474
2.625                     24.128347480031543       1.558                    74.66444011967954
2.625                     24.357605772495333       1.558                    74.30168746230548
2.625                     24.028684884943715       1.558                    74.81403905600261
2.625                     23.953704895490894       1.558                    74.9233092645965
2.625                     23.651684577895765       1.558                    75.33712520342561
2.625                     23.730908025077845       1.558                    75.2328562735755
2.625                     23.752358017094142       1.558                    75.20396798778076
2.625                     23.830166971050186       1.558                    75.09789872393316
2.625                     23.85303145629252        1.558                    75.06602934150443
2.625                     23.92942591702252        1.558                    74.95829288709982
2.625                     23.63164907910551        1.558                    75.36316553602704
2.625                     23.252058783891442       1.558                    75.81968057658105
2.625                     23.331386836162544       1.558                    75.72978454410799
2.625                     23.351720649872956       1.558                    75.70614320684251
2.625                     23.43165016371561        1.558                    75.61193181007326
2.625                     23.451382515854476       1.558                    75.58809269143482
2.625                     23.531913491268675       1.558                    75.48951124275789
2.625                     23.231123508609475       1.558                    75.84306944486205
2.625                     23.55104438183599        1.558                    75.46552903035804
2.625                     22.852835465053257       1.558                    76.2299831388788
2.625                     22.933282981126524       1.558                    76.15306259556779
2.625                     22.952789498746668       1.558                    76.13386730785024
2.625                     23.0327129123751         1.558                    76.05393082285357
2.625                     23.052743532440086       1.558                    76.03333833821324
2.625                     23.13214284362368        1.558                    75.95043203826779
2.625                     22.833853049877952       1.558                    76.24782735641054
2.625                     23.1526975661335         1.558                    75.92839622996765
2.625                     22.752999255483978       1.558                    76.32167052295185
2.625                     22.45556403856983        1.558                    76.56920935415569
2.625                     22.537132529597756       1.558                    76.50519728107912
2.625                     22.554709110874544       1.558                    76.4909259362031
2.625                     22.635750798812705       1.558                    76.4238817509194
2.625                     22.65385418317926        1.558                    76.40841299246848
2.625                     22.734369068027654       1.558                    76.33838148958154
2.625                     22.43851426038281        1.558                    76.5823280800607
2.625                     22.060648471265047       1.558                    76.83960939969121
2.625                     22.130096694334867       1.558                    76.79692576246583
2.625                     22.15997724536429        1.558                    76.77778257795819
2.625                     22.234343303331496       1.558                    76.7288755828666
2.625                     22.259306019463523       1.558                    76.71180861904614
2.625                     22.338589912328125       1.558                    76.65625492726997
2.625                     22.025850085338227       1.558                    76.86040546606769
2.625                     22.358634793562764       1.558                    76.64168752295502
2.625                     21.65058555525963        1.558                    77.05145141600767
2.625                     21.71979336698174        1.558                    77.02063164164095
2.625                     21.75523402306076        1.558                    77.00401471220665
2.625                     21.822481232081476       1.558                    76.97118564440977
2.625                     21.859882490861885       1.558                    76.95204633751413
2.625                     21.925169097181218       1.558                    76.91737604952648
2.625                     21.617105501882          1.558                    77.06571404122008
2.625                     21.964530958663012       1.558                    76.89554629193005
2.625                     21.42862210752787        1.558                    77.1372860732124
2.625                     21.519160061956175       1.558                    77.10463449738725
2.625                     21.391291806036932       1.558                    77.14926693639185
2.625                     21.42211130078867        1.558                    77.13949397502108
2.625                     21.31107120207375        1.558                    77.17439679742928
2.625                     21.325062539621168       1.558                    77.17026812054455
2.625                     21.546173012981995       1.558                    77.09429799668949
2.625                     21.228013778453665       1.558                    77.19711813826382
2.625                     21.122823097960296       1.558                    77.22202416283777
2.625                     21.197576917465746       1.558                    77.20478731199154
2.625                     21.0938506370767         1.558                    77.2280914205105
2.625                     20.99539081034303        1.558                    77.24628890066485
2.625                     21.00880006709876        1.558                    77.2440549487853
2.625                     20.896930983609355       1.558                    77.26050220762302
2.625                     20.92561115625358        1.558                    77.25636419964954
2.625                     20.79847115687569        1.558                    77.27056035566677
2.625                     20.891419637876798       1.558                    77.26117498169255
2.625                     20.774039208654845       1.558                    77.27248470240491
2.625                     20.69938924834009        1.558                    77.27688380749345
2.625                     20.387078648113636       1.558                    77.27083220235492
2.625                     20.457110667709287       1.558                    77.27556247323196
2.625                     20.491182181522454       1.558                    77.27723220447267
2.625                     20.563651369194705       1.558                    77.27904465992943
2.625                     20.595285714931272       1.558                    77.2792494061855
2.625                     20.670192070680123       1.558                    77.27793671932129
2.625                     20.35056996622387        1.558                    77.26749015922883
2.625                     19.976786635821604       1.558                    77.20303310960222
2.625                     20.05368733268329        1.558                    77.220849133007
2.625                     20.07958023400118        1.558                    77.22642936133009
2.625                     20.153195335538754       1.558                    77.24045479706642
2.625                     20.18237383218075        1.558                    77.24554236217793
2.625                     20.25270333839422        1.558                    77.25604762666808
2.625                     19.954179329827824       1.558                    77.1972306344899
2.625                     20.285167430360325       1.558                    77.26037211214565
2.625                     19.87489869370403        1.558                    77.17558345175723
2.625                     19.570579680159433       1.558                    77.06825684239986
2.625                     19.648775503112986       1.558                    77.09936886272926
2.625                     19.672019351340964       1.558                    77.10824608408834
2.625                     19.75144307282369        1.558                    77.13653212792642
2.625                     19.773459022522495       1.558                    77.14402162054081
2.625                     19.8541106425344         1.558                    77.16937920214313
2.625                     19.546107933402276       1.558                    77.05788940655175
2.625                     19.470512144814094       1.558                    77.02464449235849
2.625                     19.176702949472798       1.558                    76.87267798551468
2.625                     19.25305839649843        1.558                    76.91554240366672
2.625                     19.274639347919894       1.558                    76.92733492924222
2.625                     19.350146367926087       1.558                    76.96664780317698
2.625                     19.372575746366994       1.558                    76.97799043152347
2.625                     19.44723433935374        1.558                    77.01382087081069
2.625                     19.15597042507078        1.558                    76.86050467227982
2.625                     18.779030653375358       1.558                    76.60989854918213
2.625                     18.854590413407543       1.558                    76.66485023036125
2.625                     18.87871980743927        1.558                    76.68200584778171
2.625                     18.955139954887326       1.558                    76.73435882487622
2.625                     18.978408961503177       1.558                    76.74992092054723
2.625                     19.05568949636711        1.558                    76.7996025881125
2.625                     18.754040871927756       1.558                    76.59107680456756
2.625                     19.078098115567087       1.558                    76.8136437674787
2.625                     18.679129842346192       1.558                    76.53349686848395
2.625                     18.376812225447317       1.558                    76.27632392203304
2.625                     18.45318914024445        1.558                    76.34488952158502
2.625                     18.47758476441361        1.558                    76.36639533243621
2.625                     18.553729957056365       1.558                    76.43147101433237
2.625                     18.578357303379903       1.558                    76.45211964791987
2.625                     18.65427077386827        1.558                    76.51372538683309
2.625                     18.352648323432547       1.558                    76.25398090859109
2.625                     18.276753994007343       1.558                    76.18254842509516
2.625                     17.980384638560587       1.558                    75.87881494709725
2.625                     18.0566757170197         1.558                    75.96061260818847
2.625                     18.079174423709507       1.558                    75.98437692269484
2.625                     18.15502981346528        1.558                    76.06239761152912
2.625                     18.177964208858427       1.558                    76.08562141536078
2.625                     18.25338390991086        1.558                    76.15990315318437
2.625                     17.958321620574118       1.558                    75.85454814316235
2.625                     17.880685894607076       1.558                    75.7679175277417
2.625                     17.581484479196003       1.558                    75.40853002098659
2.625                     17.658655180621803       1.558                    75.50500606518202
2.625                     17.681218284333024       1.558                    75.53282932619823
2.625                     17.758037337782135       1.558                    75.62540160981942
2.625                     17.780952089470052       1.558                    75.65262516178328
2.625                     17.857419494942462       1.558                    75.74132539984825
2.625                     17.55927302346148        1.558                    75.38013876593614
2.625                     17.48012424969454        1.558                    75.27753307462373
2.625                     17.18228091670924        1.558                    74.86494571454715
2.625                     17.24592830184272        1.558                    74.95649732304616
2.625                     17.28156202770434        1.558                    75.00709034685022
2.625                     17.350504814071098       1.558                    75.10298541762081
2.625                     17.38084313869944        1.558                    75.14461946687571
2.625                     17.455081326299474       1.558                    75.24435512710834
2.625                     17.14135178961434        1.558                    74.80489084338436
2.625                     17.08276660950832        1.558                    74.71785944220608
2.625                     16.780219269585523       1.558                    74.24134247293131
2.625                     16.847129075526635       1.558                    74.35040814216686
2.625                     16.881068382893126       1.558                    74.40512626144319
2.625                     16.945425046182972       1.558                    74.50690370264681
2.625                     16.981917496200722       1.558                    74.56396525120144
2.625                     17.043721016839307       1.558                    74.65870253218276
2.625                     16.748833104870293       1.558                    74.18921585074293
2.625                     16.387592635455796       1.558                    73.55573334439129
2.625                     16.44848678570758        1.558                    73.66699585043418
2.625                     16.484841981699677       1.558                    73.73275306683689
2.625                     16.5482067537922         1.558                    73.84540317231898
2.625                     16.582091327943562       1.558                    73.90501971246795
2.625                     16.647926721876825       1.558                    74.01881360319732
2.625                     16.34876681762296        1.558                    73.48359163754282
2.625                     16.679340674187447       1.558                    74.07253328128448
2.625                     16.29030087240184        1.558                    73.37386070239958
2.625                     15.992632392457782       1.558                    72.78677991990864
2.625                     16.05601427682317        1.558                    72.91549432536058
2.625                     16.0918552191058         1.558                    72.98762587088244
2.625                     16.153646123651185       1.558                    73.10991879020838
2.625                     16.19107804575382        1.558                    73.18331946504605
2.625                     16.2512779704792         1.558                    73.29935519817792
2.625                     15.95838242999515        1.558                    72.71608180363448
2.625                     15.893205511439938       1.558                    72.58029390174644
2.625                     15.593012796823384       1.558                    71.92448602219622
2.625                     15.671502320601814       1.558                    72.10052754612126
2.625                     15.693077035028901       1.558                    72.14852373283556
2.625                     15.766285001500844       1.558                    72.30881345815071
2.625                     15.793141273234419       1.558                    72.36712635935221
2.625                     15.861067682399874       1.558                    72.5122278752055
2.625                     15.576719639702784       1.558                    71.8873701391169
2.625                     15.18954336370444        1.558                    70.9649214463316
2.625                     15.260380068866688       1.558                    71.13990118048554
2.625                     15.289519813089154       1.558                    71.21123449078435
2.625                     15.364536849486694       1.558                    71.39222023851234
2.625                     15.389496262473868       1.558                    71.45188281609326
2.625                     15.468693630106698       1.558                    71.63839309298444
2.625                     15.156223288246684       1.558                    70.88143591890403
2.625                     15.489472711858582       1.558                    71.68686642225838
2.625                     15.084511412116845       1.558                    70.70014417649061
2.625                     14.969121316647483       1.558                    70.40191108737369
2.625                     14.975143564999104       1.558                    70.4176237293481
2.625                     14.995478340126324       1.558                    70.47022160558481
2.625                     15.064168475006921       1.558                    70.64796291950648
2.625                     14.853731221178116       1.558                    70.0956824532019
2.625                     14.886118654991286       1.558                    70.18215824045063
2.625                     14.797093744983467       1.558                    69.94228086094357
2.625                     14.690579431077303       1.558                    69.64950178719148
2.625                     14.746621035162239       1.558                    69.80456573039808
2.625                     14.647492674984171       1.558                    69.52942547928559
2.625                     14.401800376752497       1.558                    68.82221121553366
2.625                     14.472420837366219       1.558                    69.02923432191798
2.625                     14.483697809496391       1.558                    69.06207113037358
2.625                     14.5168807973809         1.558                    69.15758418157681
2.625                     14.565595242240281       1.558                    69.29777133870455
2.625                     14.582150455379256       1.558                    69.34485868040896
2.625                     14.36269121935318        1.558                    68.70625408155104
2.625                     14.190483649186412       1.558                    68.18546423884206
2.625                     14.195340442188053       1.558                    68.20051447864851
2.625                     14.197535852751471       1.558                    68.20725869815577
2.625                     14.270213380641412       1.558                    68.42870565825157
2.625                     14.08881818590659        1.558                    67.86931922782074
2.625                     14.120467503734698       1.558                    67.96832284553699
2.625                     14.30625351959635        1.558                    68.53755194471732
2.625                     14.045594565281341       1.558                    67.73302967259731
2.625                     13.869498531614564       1.558                    67.16677553026233
2.625                     13.936059207790779       1.558                    67.38302591985942
2.625                     13.781450514781177       1.558                    66.87698558338136
2.625                     13.807003870582992       1.558                    66.9610465851114
2.625                     13.95754654844795        1.558                    67.45239773068144
2.625                     13.977721284463026       1.558                    67.51666382057097
2.625                     13.754234611651771       1.558                    66.78628450722344
2.625                     13.697733509028467       1.558                    66.59683415877974
2.625                     13.640130936860713       1.558                    66.4011926593013
2.625                     13.384844972970978       1.558                    65.51222793184387
2.625                     13.430300666747222       1.558                    65.67371521449505
2.625                     13.470442802692917       1.558                    65.81447664618109
2.625                     13.52041150120704        1.558                    65.98951247822048
2.625                     13.576994485757936       1.558                    66.18511163032994
2.625                     13.610522335666857       1.558                    66.30058298645254
2.625                     13.3401898322874         1.558                    65.35301261249158
2.625                     13.125                   1.558                    64.5671530607123
2.625                     13.130055001035347       1.558                    64.58593395545452
2.625                     13.17056739797255        1.558                    64.73624291723021
2.625                     13.210660721665992       1.558                    64.88331687457867
2.625                     13.255378615129974       1.558                    65.0467689113962
2.625                     13.300563919896929       1.558                    65.21003587555468
