# Supplementary material for: A modeling method for thermal steady-state simulation of the four-layer printed circuit board
Source: PLoS One. 2024 Sep 18;19(9):e0310237. doi: 10.1371/journal.pone.0310237 (PMC11410250; doi:10.1371/journal.pone.0310237)
Supplement: S1 Data — (ZIP) [file pone.0310237.s001.zip › new figure data/FIG11-f-COMSOL-Pd1-0.55.txt]

% X                       Y                        Z                        温度
2.625                     28.211490434733264       1.958                    65.23456470122761
2.625                     28.251746272989763       1.958                    65.07181400446873
2.625                     28.291294827396577       1.958                    64.9106164083169
2.625                     28.333631942267214       1.958                    64.73729703522172
2.625                     28.169860603712305       1.958                    65.40264190967413
2.625                     28.375                   1.958                    64.56657829488897
2.625                     27.989267005387735       1.958                    66.11957665053099
2.625                     28.032501686616087       1.958                    65.94913494909473
2.625                     27.89897020622545        1.958                    66.47105209654255
2.625                     27.947434695768465       1.958                    66.28279324958231
2.625                     28.07956380455002        1.958                    65.76341348791962
2.625                     28.12509940312082        1.958                    65.58186933154296
2.625                     27.848881010210285       1.958                    66.66359057878057
2.625                     27.81041581201169        1.958                    66.81139541418221
2.625                     27.770509283087918       1.958                    66.96317172638939
2.625                     27.102411690966846       1.958                    69.3703238075893
2.625                     27.115680198778065       1.958                    69.32477990592788
2.625                     27.090033511658987       1.958                    69.41227452408494
2.625                     27.517638432884482       1.958                    67.9045072663755
2.625                     27.539411470716146       1.958                    67.82534910286712
2.625                     27.566772107261396       1.958                    67.72469452812433
2.625                     27.629695319690242       1.958                    67.49203436220144
2.625                     27.67976833178691        1.958                    67.30472474362398
2.625                     27.719979168664324       1.958                    67.15433678194262
2.625                     27.449127621742058       1.958                    68.15363648968193
2.625                     27.18916829015076        1.958                    69.07241616191382
2.625                     27.240221091150694       1.958                    68.89513923758459
2.625                     27.275821400681195       1.958                    68.77075683737218
2.625                     27.327066361749587       1.958                    68.5897492002716
2.625                     27.362474511211623       1.958                    68.46458915695062
2.625                     27.38707285326263        1.958                    68.37669615550716
2.625                     26.775076980750786       1.958                    70.45171620355934
2.625                     26.83011718722811        1.958                    70.27483881521093
2.625                     26.893814667801813       1.958                    70.06705320636081
2.625                     26.921073360864867       1.958                    69.97769775391421
2.625                     26.944627260971743       1.958                    69.89934524227166
2.625                     27.012029534501636       1.958                    69.67531872738999
2.625                     26.73916101359135        1.958                    70.56723630318474
2.625                     26.52240358881916        1.958                    71.24324560900642
2.625                     26.578194502221255       1.958                    71.07186688259365
2.625                     26.594656063743223       1.958                    71.02126308175212
2.625                     26.603668229305256       1.958                    70.99328160694509
2.625                     26.666908538667286       1.958                    70.79568422320838
2.625                     26.715476566862          1.958                    70.64243531419375
2.625                     26.49185989174851        1.958                    71.33612917779223
2.625                     26.43321575993264        1.958                    71.51310970314807
2.625                     26.16875462832052        1.958                    72.28525166583731
2.625                     26.239817805748366       1.958                    72.08206055668333
2.625                     26.25109639189909        1.958                    72.04948326156438
2.625                     26.318404785193287       1.958                    71.85360515934549
2.625                     26.342156075915863       1.958                    71.78379355057945
2.625                     26.39699176463821        1.958                    71.62142425687003
2.625                     26.161230826303445       1.958                    72.30676320455713
2.625                     26.058990277287016       1.958                    72.59348938910209
2.625                     26.159889628081892       1.958                    72.3105536538184
2.625                     26.057614104903156       1.958                    72.59729639156969
2.625                     25.765215418426976       1.958                    73.38273549701852
2.625                     25.861027280723455       1.958                    73.1310276429207
2.625                     25.862681647252373       1.958                    73.12661830308672
2.625                     25.959986696746004       1.958                    72.86526087935505
2.625                     25.960147876077762       1.958                    72.86482180621977
2.625                     25.970668687976488       1.958                    72.83594413754264
2.625                     25.76206786470091        1.958                    73.39093934291381
2.625                     25.66458375774956        1.958                    73.6414875651115
2.625                     25.666531760406528       1.958                    73.636480797179
2.625                     25.66451737932939        1.958                    73.64165580884192
2.625                     25.364606997982317       1.958                    74.37773055305847
2.625                     25.46199877673894        1.958                    74.14444185832616
2.625                     25.464577125098003       1.958                    74.13817407463374
2.625                     25.563292564279152       1.958                    73.8959400274142
2.625                     25.564547252213693       1.958                    73.89281657184759
2.625                     25.65930819692602        1.958                    73.65474293475026
2.625                     25.36070498919873        1.958                    74.38698780058512
2.625                     25.265020422297958       1.958                    74.61083338710466
2.625                     24.963213273709588       1.958                    75.28314826010318
2.625                     25.06067284035623        1.958                    75.07165984740162
2.625                     25.063815656572373       1.958                    75.0647374493661
2.625                     25.160890790453248       1.958                    74.84860084988011
2.625                     25.164418039435162       1.958                    74.8406324917
2.625                     25.261108740550277       1.958                    74.6198911278409
2.625                     24.960454890259214       1.958                    75.28906812040563
2.625                     24.86361399754424        1.958                    75.49395100172373
2.625                     24.572403547574233       1.958                    76.07927750822192
2.625                     24.667224217699978       1.958                    75.89376601549401
2.625                     24.669473697564236       1.958                    75.88929717049947
2.625                     24.7640911267571         1.958                    75.69919037042862
2.625                     24.766543847554235       1.958                    75.69418833500009
2.625                     24.860958035814217       1.958                    75.49950767752888
2.625                     24.570357308642862       1.958                    76.08323461272504
2.625                     24.472885268496356       1.958                    76.26885525022037
2.625                     24.179059532961197       1.958                    76.79790368721578
2.625                     24.27408000479039        1.958                    76.63182315126953
2.625                     24.277001444806253       1.958                    76.6266289097421
2.625                     24.372445860438916       1.958                    76.45484964110487
2.625                     24.3749433566513         1.958                    76.45027943074366
2.625                     24.470811716087436       1.958                    76.27275738689936
2.625                     24.17571414914187        1.958                    76.80367791739343
2.625                     24.079544180384318       1.958                    76.96689112935209
2.625                     23.78291398651936        1.958                    77.44037928909107
2.625                     23.877794908294508       1.958                    77.29384756722098
2.625                     23.88179071780768        1.958                    77.28755959112146
2.625                     23.976975694429438       1.958                    77.13572708568717
2.625                     23.980667449095996       1.958                    77.12973020454181
2.625                     24.076156480564364       1.958                    76.97256605032644
2.625                     23.77861412215958        1.958                    77.44692749492795
2.625                     23.683373181197588       1.958                    77.5892911797769
2.625                     23.385205556602777       1.958                    78.00578936158954
2.625                     23.480305654881636       1.958                    77.87776185451293
2.625                     23.48459476480105        1.958                    77.87186641797278
2.625                     23.579678694352765       1.958                    77.73916401045487
2.625                     23.583983972999313       1.958                    77.73303369070187
2.625                     23.679051733823897       1.958                    77.59565798005012
2.625                     23.380932615410508       1.958                    78.01145151222427
2.625                     23.285642375128962       1.958                    78.13511114278273
2.625                     22.986409272178946       1.958                    78.49472372396525
2.625                     23.082237893413364       1.958                    78.38430418406746
2.625                     23.086153639828954       1.958                    78.37968481189517
2.625                     23.181799948165207       1.958                    78.26484671475228
2.625                     23.18589800747896        1.958                    78.259813951501
2.625                     23.281362002917046       1.958                    78.1405749425155
2.625                     22.982675838661528       1.958                    78.49894735046107
2.625                     22.88683178597406        1.958                    78.6048325422463
2.625                     22.588207435537697       1.958                    78.9067645556397
2.625                     22.68449683593417        1.958                    78.8140377534934
2.625                     22.68774888568315        1.958                    78.81081979087415
2.625                     22.783805743828736       1.958                    78.7137881416331
2.625                     22.787290335828608       1.958                    78.71017578640978
2.625                     22.8831146517233         1.958                    78.60886121737816
2.625                     22.585187928039606       1.958                    78.90961005295928
2.625                     22.488637334879254       1.958                    78.99810728220326
2.625                     22.191384575985005       1.958                    79.24331608768604
2.625                     22.28657916018549        1.958                    79.16926749559343
2.625                     22.290468828949756       1.958                    79.16614123372001
2.625                     22.386098824215217       1.958                    79.08734068400415
2.625                     22.3895530819145         1.958                    79.08440496522567
2.625                     22.485618488244953       1.958                    79.0008122699731
2.625                     22.18705949615576        1.958                    79.24659270474078
2.625                     22.09183482567984        1.958                    79.31631187726603
2.625                     21.79235844399579        1.958                    79.5085148964268
2.625                     21.888342796177145       1.958                    79.451392003962
2.625                     21.892183904557136       1.958                    79.44900819682323
2.625                     21.98791560808625        1.958                    79.38766790333649
2.625                     21.99200936511849        1.958                    79.38494052376963
2.625                     22.087488419995356       1.958                    79.31940588345114
2.625                     21.788769984268043       1.958                    79.51057818532762
2.625                     21.692778299769564       1.958                    79.56336665649953
2.625                     21.39447162033245        1.958                    79.70077811053851
2.625                     21.489569832295246       1.958                    79.6613532141882
2.625                     21.49390718014482        1.958                    79.65944647344249
2.625                     21.589380109076778       1.958                    79.61556326280446
2.625                     21.593342739957198       1.958                    79.61364265542952
2.625                     21.68919038585831        1.958                    79.56526735349378
2.625                     21.38975955551372        1.958                    79.70263720764503
2.625                     21.29490704150803        1.958                    79.73771276678914
2.625                     20.996218235154576       1.958                    79.82180748849363
2.625                     21.092289385396185       1.958                    79.79913672483579
2.625                     21.095781170605722       1.958                    79.79822636002822
2.625                     21.19125335493241        1.958                    79.77144355809016
2.625                     21.195344106056876       1.958                    79.77019478612672
2.625                     21.290217324468642       1.958                    79.73935331497326
2.625                     20.993325415859967       1.958                    79.82243281521019
2.625                     20.598752862500536       1.958                    79.87174145377743
2.625                     20.69423768755765        1.958                    79.86619808093566
2.625                     20.698051065815896       1.958                    79.8658823289723
2.625                     20.79399337020235        1.958                    79.85604508167505
2.625                     20.797349269131253       1.958                    79.85561794605803
2.625                     20.89374905284706        1.958                    79.84144612883438
2.625                     20.594482004912944       1.958                    79.87190512661624
2.625                     20.89664747244662        1.958                    79.84094830503457
2.625                     20.49919359853329        1.958                    79.87320391277507
2.625                     20.200174123966633       1.958                    79.8509859783051
2.625                     20.2960472390566         1.958                    79.86247097830598
2.625                     20.299847282155515       1.958                    79.86283227475576
2.625                     20.395482052178462       1.958                    79.87003396195168
2.625                     20.399520440344403       1.958                    79.87023825291247
2.625                     20.49491686530033        1.958                    79.87317783509603
2.625                     20.19661242593474        1.958                    79.85048888415909
2.625                     20.10059947642371        1.958                    79.8347157107075
2.625                     19.802913637245517       1.958                    79.75957757509488
2.625                     19.89799823409745        1.958                    79.78790499357191
2.625                     19.902142250304912       1.958                    79.78903717418949
2.625                     19.99752069867038        1.958                    79.81320285334458
2.625                     20.00137086336431        1.958                    79.81408321939371
2.625                     20.09704316324332        1.958                    79.8340609759903
2.625                     19.79847576952451        1.958                    79.75816739667226
2.625                     19.70335795297307        1.958                    79.72558866712394
2.625                     19.404137174404063       1.958                    79.5966031278098
2.625                     19.4995316138783         1.958                    79.64211493719208
2.625                     19.503877433927066       1.958                    79.64408014370693
2.625                     19.5992156651315         1.958                    79.68528244298244
2.625                     19.60361769345007        1.958                    79.68707532347831
2.625                     19.69889971638469        1.958                    79.72397316251629
2.625                     19.399847562625105       1.958                    79.5944706451452
2.625                     19.30455889785221        1.958                    79.5447071543289
2.625                     19.00578651253239        1.958                    79.36191238863219
2.625                     19.10116007786565        1.958                    79.42470049931138
2.625                     19.105377307638996       1.958                    79.42737108869582
2.625                     19.200718590244282       1.958                    79.4858047807028
2.625                     19.204968102745603       1.958                    79.48830267726137
2.625                     19.300277102622907       1.958                    79.54238488503145
2.625                     19.00160156548702        1.958                    79.35907204085716
2.625                     18.90621468364919        1.958                    79.29190991932755
2.625                     18.607789204549864       1.958                    79.05467045526657
2.625                     18.702895419312654       1.958                    79.13476890697332
2.625                     18.70726436424964        1.958                    79.1383376783631
2.625                     18.80246306435752        1.958                    79.21412158918322
2.625                     18.806739523949418       1.958                    79.21741749971675
2.625                     18.902030709402382       1.958                    79.28887833517254
2.625                     18.603327774267793       1.958                    79.05082028854282
2.625                     18.508222505884522       1.958                    78.96630080959811
2.625                     18.208525196365958       1.958                    78.67217920639676
2.625                     18.304715159831932       1.958                    78.77120857234101
2.625                     18.308424299538817       1.958                    78.77493208609329
2.625                     18.404237069359503       1.958                    78.86906281232798
2.625                     18.40832340271167        1.958                    78.87297262049373
2.625                     18.50375897888707        1.958                    78.96224021921527
2.625                     18.205193250304365       1.958                    78.66867749925434
2.625                     18.10894325606574        1.958                    78.56503082263727
2.625                     17.810484290017182       1.958                    78.21548768801159
2.625                     17.905900021225282       1.958                    78.3318976228068
2.625                     17.90997061203337        1.958                    78.33675865041491
2.625                     18.005756378469602       1.958                    78.44903117518388
2.625                     18.009456934049553       1.958                    78.45327302862347
2.625                     18.10561273571392        1.958                    78.56137268838636
2.625                     17.806043663980958       1.958                    78.20997203125528
2.625                     17.710917072592363       1.958                    78.08931435409129
2.625                     17.41005180160332        1.958                    77.67844529184559
2.625                     17.50727861513472        1.958                    77.81614096841665
2.625                     17.510340225266333       1.958                    77.82039596094134
2.625                     17.60687507286178        1.958                    77.95232187720146
2.625                     17.61062864892935        1.958                    77.95735231502323
2.625                     17.706471530588846       1.958                    78.08357713761785
2.625                     17.40768215740766        1.958                    77.67503441126341
2.625                     17.31046385309899        1.958                    77.53245893470135
2.625                     17.01249463279927        1.958                    77.06557195698181
2.625                     17.1074177305398         1.958                    77.21925215245967
2.625                     17.111817706232515       1.958                    77.22625835127188
2.625                     17.207755388065515       1.958                    77.37666999641795
2.625                     17.21114077966575        1.958                    77.38188734384498
2.625                     17.308093045591228       1.958                    77.52892656323802
2.625                     17.007080073014084       1.958                    77.05667303136299
2.625                     16.812240229546674       1.958                    76.72620892486692
2.625                     16.907511118776085       1.958                    76.8902222220112
2.625                     16.711543307773965       1.958                    76.54765362158959
2.625                     16.80797759248208        1.958                    76.71875966237053
2.625                     16.610846386001253       1.958                    76.36375229955324
2.625                     16.70844406618807        1.958                    76.54207389446573
2.625                     16.912937151319387       1.958                    76.89941820938526
2.625                     16.608910539894058       1.958                    76.36016491829683
2.625                     16.40913772578825        1.958                    75.97914909511117
2.625                     16.5093109790636         1.958                    76.17285056055817
2.625                     16.323956713002612       1.958                    75.80975252267801
2.625                     16.408254173804302       1.958                    75.97741531476436
2.625                     16.307021707832288       1.958                    75.77606563763756
2.625                     16.30719736854501        1.958                    75.7764196937427
2.625                     16.511253743744213       1.958                    76.1765554256685
2.625                     16.20614056328571        1.958                    75.56984561973645
2.625                     16.009055891169943       1.958                    75.15098272400598
2.625                     16.01187224874411        1.958                    75.15711470829274
2.625                     15.912746312848936       1.958                    74.93847044111469
2.625                     15.917234589234427       1.958                    74.94848225064068
2.625                     16.105365469490952       1.958                    75.35831142274856
2.625                     15.822596929724744       1.958                    74.73484471362191
2.625                     16.10656956634984        1.958                    75.36086948870818
2.625                     16.204936466426823       1.958                    75.56735261720722
2.625                     15.728376944041855       1.958                    74.51713349981841
2.625                     15.816611571218669       1.958                    74.72117424565967
2.625                     15.723035420560656       1.958                    74.50465216259447
2.625                     15.444012501705362       1.958                    73.82950873609764
2.625                     15.486634751888733       1.958                    73.93493689786905
2.625                     15.537020141323794       1.958                    74.05956896075789
2.625                     15.53816959910081        1.958                    74.0623778556748
2.625                     15.630027780942223       1.958                    74.28460926392695
2.625                     15.633299051329601       1.958                    74.29242557905177
2.625                     15.443040146872018       1.958                    73.82707449099817
2.625                     15.308393080207134       1.958                    73.48445298572157
2.625                     15.341843528406358       1.958                    73.57100460445844
2.625                     15.148482212804419       1.958                    73.06473217526461
2.625                     15.161359284421637       1.958                    73.09912391989167
2.625                     15.24662764887214        1.958                    73.32449831741248
2.625                     15.251601406413997       1.958                    73.33750538980478
2.625                     15.344773084939863       1.958                    73.57850369061714
2.625                     15.071117162429278       1.958                    72.85594306888922
2.625                     14.9651806011532         1.958                    72.5644031823164
2.625                     15.045940905780895       1.958                    72.78718405066789
2.625                     14.927033840057344       1.958                    72.45773666085685
2.625                     14.744749187590473       1.958                    71.93607657345345
2.625                     14.791176373170465       1.958                    72.0712314758725
2.625                     14.81021567863993        1.958                    72.12598948807978
2.625                     14.874020869221773       1.958                    72.30820257494776
2.625                     14.708331877119154       1.958                    71.82998492679475
2.625                     14.62462951586663        1.958                    71.58182409425095
2.625                     14.687136925118269       1.958                    71.76744446377099
2.625                     14.540927154614103       1.958                    71.32980799900483
2.625                     14.560891906753248       1.958                    71.38990499438098
2.625                     14.457224793361576       1.958                    71.07316801063597
2.625                     14.521347742240017       1.958                    71.27005825207961
2.625                     14.391839849404647       1.958                    70.86968886198659
2.625                     14.371660410540981       1.958                    70.8069120352858
2.625                     14.212520125398374       1.958                    70.29948468506139
2.625                     14.289335899876697       1.958                    70.54616516084134
2.625                     14.04834505105456        1.958                    69.75993045212088
2.625                     14.123315221218062       1.958                    70.00820231378604
2.625                     14.201119483760067       1.958                    70.262636734094
2.625                     14.20632556054738        1.958                    70.27958043935868
2.625                     14.353893916465568       1.958                    70.75080782923864
2.625                     14.040304881888744       1.958                    69.73317925545702
2.625                     13.953820451024178       1.958                    69.44167278432388
2.625                     14.0296320971955         1.958                    69.69722369720665
2.625                     13.867336020159613       1.958                    69.14611600461423
2.625                     13.897450946283865       1.958                    69.24933436815003
2.625                     13.780851589295047       1.958                    68.84603570603943
2.625                     13.82683429614545        1.958                    69.00562701720898
2.625                     13.746661296079163       1.958                    68.72596228730823
2.625                     13.694577290098533       1.958                    68.54211908991826
2.625                     13.63942781834342        1.958                    68.34506870930663
2.625                     13.378718248213568       1.958                    67.3913449691905
2.625                     13.43540740473778        1.958                    67.60236632735587
2.625                     13.482004872340294       1.958                    67.77380671443068
2.625                     13.521809435028988       1.958                    67.92014941836887
2.625                     13.57023453623589        1.958                    68.09609137587967
2.625                     13.608211465320192       1.958                    68.23348431456276
2.625                     13.349005374446573       1.958                    67.28028095207821
2.625                     13.125                   1.958                    66.42357708550338
2.625                     13.146545933507387       1.958                    66.50735269481498
2.625                     13.174430388814264       1.958                    66.61566512211151
2.625                     13.202095360198534       1.958                    66.72195168391187
2.625                     13.261717881630418       1.958                    66.95009167584577
2.625                     13.321813426681157       1.958                    67.17749289620293
