# Supplementary material for: A modeling method for thermal steady-state simulation of the four-layer printed circuit board
Source: PLoS One. 2024 Sep 18;19(9):e0310237. doi: 10.1371/journal.pone.0310237 (PMC11410250; doi:10.1371/journal.pone.0310237)
Supplement: S1 Data — (ZIP) [file pone.0310237.s001.zip › new figure data/FIG12-a-COMSOL-Pd0.6-0.15.txt]

% X                       Y                        Z                        温度
2.625                     28.212766035889516       1.558                    46.65395157057806
2.625                     28.249112806696644       1.558                    46.57073981334522
2.625                     28.286148183594488       1.558                    46.48518124541373
2.625                     28.332066644611842       1.558                    46.378618484549065
2.625                     28.166158968781446       1.558                    46.760505643363594
2.625                     28.375                   1.558                    46.27809024201038
2.625                     27.989834799411945       1.558                    47.15615719094535
2.625                     28.051634716616654       1.558                    47.01853230051556
2.625                     27.901672714727198       1.558                    47.350174892494515
2.625                     27.913834451116593       1.558                    47.32351415313546
2.625                     28.0779968840967         1.558                    46.95976928311034
2.625                     28.11041657009187        1.558                    46.88669680242441
2.625                     27.891783361338852       1.558                    47.37160803095522
2.625                     27.733887869393286       1.558                    47.7118476010495
2.625                     27.73470353278257        1.558                    47.71009860974091
2.625                     27.816806790455338       1.558                    47.5340591571074
2.625                     27.73294260029591        1.558                    47.71385192831257
2.625                     27.578741802057078       1.558                    48.03701834709538
2.625                     27.64528439032037        1.558                    47.89853085095764
2.625                     27.527467647493527       1.558                    48.14308530198838
2.625                     27.55661536046508        1.558                    48.083111904305014
2.625                     27.46794633060979        1.558                    48.26472878422903
2.625                     27.38618812480206        1.558                    48.43000589194115
2.625                     27.401846522632056       1.558                    48.39837103064092
2.625                     27.304429918994337       1.558                    48.5924727324314
2.625                     27.377445155439254       1.558                    48.44751397552437
2.625                     27.2226717131866         1.558                    48.752864470566344
2.625                     27.250036717960576       1.558                    48.699493646264955
2.625                     27.173661804357064       1.558                    48.847578636286386
2.625                     27.13756853572322        1.558                    48.91730137014089
2.625                     27.019866350572606       1.558                    49.1401182165741
2.625                     27.044037753112          1.558                    49.0949459077154
2.625                     26.87820566297515        1.558                    49.40200942167502
2.625                     26.95502752124849        1.558                    49.261000445097615
2.625                     26.845411770511888       1.558                    49.46146283392315
2.625                     26.866017289384967       1.558                    49.424326925426314
2.625                     27.084901637659748       1.558                    49.017400551932056
2.625                     26.777007057521452       1.558                    49.58470744700713
2.625                     26.692295240122327       1.558                    49.734781302255925
2.625                     26.754694828183254       1.558                    49.62430176162098
2.625                     26.676578093145935       1.558                    49.76221582329154
2.625                     26.47808994118204        1.558                    50.10288022502048
2.625                     26.479965140147048       1.558                    50.09974112731555
2.625                     26.378845865200105       1.558                    50.267723309659495
2.625                     26.457672019965155       1.558                    50.13679229681031
2.625                     26.57733401716399        1.558                    49.934320600517154
2.625                     26.588323875088985       1.558                    49.915505788003074
2.625                     26.371606405205114       1.558                    50.2796532109826
2.625                     26.28250912444721        1.558                    50.42443733811746
2.625                     26.18216392490625        1.558                    50.58423884260793
2.625                     26.269087790771714       1.558                    50.44605313273717
2.625                     26.081818725365288       1.558                    50.740537574802374
2.625                     26.159574739995698       1.558                    50.61978846588906
2.625                     25.981473525824327       1.558                    50.89333353470087
2.625                     26.05006168921969        1.558                    50.7893460967566
2.625                     25.94054863844368        1.558                    50.954726025339895
2.625                     25.797645900330163       1.558                    51.16437192209189
2.625                     25.849586499166094       1.558                    51.089016698707454
2.625                     25.71316142624663        1.558                    51.28506926259732
2.625                     25.767054946356353       1.558                    51.20840330441054
2.625                     25.62867695216309        1.558                    51.40334697885058
2.625                     25.6845233935466         1.558                    51.325480630552775
2.625                     25.8821303744137         1.558                    51.04125495733419
2.625                     25.601991840736844       1.558                    51.44024867713428
2.625                     25.440528859844296       1.558                    51.65810618793374
2.625                     25.50409646985111        1.558                    51.5734186113403
2.625                     25.345962615669393       1.558                    51.781816393025295
2.625                     25.41208427808662        1.558                    51.69573420814008
2.625                     25.251396371494476       1.558                    51.90260118793216
2.625                     25.32007208632213        1.558                    51.81527952003467
2.625                     25.535095104019206       1.558                    51.53147057265757
2.625                     25.22805989455763        1.558                    51.93205454702395
2.625                     25.153476734849406       1.558                    52.02457815571509
2.625                     25.054311585766648       1.558                    52.14502167083301
2.625                     25.129157233884442       1.558                    52.05451251511741
2.625                     24.955146436683883       1.558                    52.26235078175172
2.625                     25.029137752550113       1.558                    52.1752123094747
2.625                     24.855981287601125       1.558                    52.37656548847129
2.625                     24.929118271215785       1.558                    52.29274371892541
2.625                     24.829098789881456       1.558                    52.40710674346957
2.625                     24.65559503541022        1.558                    52.598097871538165
2.625                     24.729325407193027       1.558                    52.518127356036
2.625                     24.55664602012401        1.558                    52.70295304589462
2.625                     24.628767695487248       1.558                    52.626929064745156
2.625                     24.457697004837797       1.558                    52.804820683648884
2.625                     24.528209983781473       1.558                    52.7326450182472
2.625                     24.75454405069644        1.558                    52.490255160579444
2.625                     24.427652272075697       1.558                    52.83527521654226
2.625                     24.25654933100933        1.558                    53.00291200159958
2.625                     24.327672670207203       1.558                    52.93433180589206
2.625                     24.15549288952333        1.558                    53.097952666085575
2.625                     24.22801007511937        1.558                    53.03015105568481
2.625                     24.054436448037336       1.558                    53.19000825246825
2.625                     24.128347480031543       1.558                    53.12306682368782
2.625                     24.357605772495333       1.558                    52.904886259010354
2.625                     24.028684884943715       1.558                    53.213079109901
2.625                     23.953704895490894       1.558                    53.27882240232018
2.625                     23.651684577895765       1.558                    53.52780499566534
2.625                     23.730908025077845       1.558                    53.4650570040463
2.625                     23.752358017094142       1.558                    53.44767151894613
2.625                     23.830166971050186       1.558                    53.38385304939771
2.625                     23.85303145629252        1.558                    53.364677321164436
2.625                     23.92942591702252        1.558                    53.299868027414554
2.625                     23.63164907910551        1.558                    53.543479891360434
2.625                     23.252058783891442       1.558                    53.8181582669162
2.625                     23.331386836162544       1.558                    53.76407155295755
2.625                     23.351720649872956       1.558                    53.74984719412295
2.625                     23.43165016371561        1.558                    53.693162532150424
2.625                     23.451382515854476       1.558                    53.678818798566155
2.625                     23.531913491268675       1.558                    53.61950326164928
2.625                     23.231123508609475       1.558                    53.832230324070636
2.625                     23.55104438183599        1.558                    53.6050730802458
2.625                     22.852835465053257       1.558                    54.06513696199279
2.625                     22.933282981126524       1.558                    54.018834051251325
2.625                     22.952789498746668       1.558                    54.00727868173068
2.625                     23.0327129123751         1.558                    53.95916470645627
2.625                     23.052743532440086       1.558                    53.946769370821556
2.625                     23.13214284362368        1.558                    53.896872039589056
2.625                     22.833853049877952       1.558                    54.07588007397432
2.625                     23.1526975661335         1.558                    53.883609029265266
2.625                     22.752999255483978       1.558                    54.1202778096296
2.625                     22.45556403856983        1.558                    54.26922480411248
2.625                     22.537132529597756       1.558                    54.23070542174247
2.625                     22.554709110874544       1.558                    54.222119165291616
2.625                     22.635750798812705       1.558                    54.181776609004224
2.625                     22.65385418317926        1.558                    54.17247016713067
2.625                     22.734369068027654       1.558                    54.13033137389264
2.625                     22.43851426038281        1.558                    54.27711781210745
2.625                     22.060648471265047       1.558                    54.43183680832324
2.625                     22.130096694334867       1.558                    54.40616844256981
2.625                     22.15997724536429        1.558                    54.39465747734128
2.625                     22.234343303331496       1.558                    54.36524589604279
2.625                     22.259306019463523       1.558                    54.354983081327475
2.625                     22.338589912328125       1.558                    54.321573609220536
2.625                     22.025850085338227       1.558                    54.4443412488016
2.625                     22.358634793562764       1.558                    54.31281362028184
2.625                     21.65058555525963        1.558                    54.559256798718835
2.625                     21.71979336698174        1.558                    54.54071197107021
2.625                     21.75523402306076        1.558                    54.53071707246805
2.625                     21.822481232081476       1.558                    54.51096468202094
2.625                     21.859882490861885       1.558                    54.499453048792276
2.625                     21.925169097181218       1.558                    54.47859414282668
2.625                     21.617105501882          1.558                    54.567836009974464
2.625                     21.964530958663012       1.558                    54.46546472769157
2.625                     21.42862210752787        1.558                    54.610926261405154
2.625                     21.519160061956175       1.558                    54.59127380927076
2.625                     21.391291806036932       1.558                    54.61814024635833
2.625                     21.42211130078867        1.558                    54.61225573339343
2.625                     21.31107120207375        1.558                    54.63327000500742
2.625                     21.325062539621168       1.558                    54.63078437849066
2.625                     21.546173012981995       1.558                    54.58505210446573
2.625                     21.228013778453665       1.558                    54.646956722515824
2.625                     21.122823097960296       1.558                    54.661971937100844
2.625                     21.197576917465746       1.558                    54.651578017353934
2.625                     21.0938506370767         1.558                    54.66563146361798
2.625                     20.99539081034303        1.558                    54.676606511899855
2.625                     21.00880006709876        1.558                    54.675259846014775
2.625                     20.896930983609355       1.558                    54.685179873148364
2.625                     20.92561115625358        1.558                    54.68268376681674
2.625                     20.79847115687569        1.558                    54.69124816510115
2.625                     20.891419637876798       1.558                    54.68558603987323
2.625                     20.774039208654845       1.558                    54.69241065699952
2.625                     20.69938924834009        1.558                    54.69507260678683
2.625                     20.387078648113636       1.558                    54.69139424998089
2.625                     20.457110667709287       1.558                    54.694251836611
2.625                     20.491182181522454       1.558                    54.69526141178625
2.625                     20.563651369194705       1.558                    54.69636098998579
2.625                     20.595285714931272       1.558                    54.696487530721534
2.625                     20.670192070680123       1.558                    54.69570416658975
2.625                     20.35056996622387        1.558                    54.68937670646532
2.625                     19.976786635821604       1.558                    54.65045785890495
2.625                     20.05368733268329        1.558                    54.661211038358225
2.625                     20.07958023400118        1.558                    54.664580094163334
2.625                     20.153195335538754       1.558                    54.673047592382936
2.625                     20.18237383218075        1.558                    54.67612029087161
2.625                     20.25270333839422        1.558                    54.68246512652442
2.625                     19.954179329827824       1.558                    54.646955464450315
2.625                     20.285167430360325       1.558                    54.685078449029746
2.625                     19.87489869370403        1.558                    54.6339149817595
2.625                     19.570579680159433       1.558                    54.569306509333416
2.625                     19.648775503112986       1.558                    54.58803049623711
2.625                     19.672019351340964       1.558                    54.59337372640064
2.625                     19.75144307282369        1.558                    54.61040079896077
2.625                     19.773459022522495       1.558                    54.61490988387604
2.625                     19.8541106425344         1.558                    54.630178482003856
2.625                     19.546107933402276       1.558                    54.56306757383294
2.625                     19.470512144814094       1.558                    54.54309317022016
2.625                     19.176702949472798       1.558                    54.451781317722094
2.625                     19.25305839649843        1.558                    54.4775203567603
2.625                     19.274639347919894       1.558                    54.484598689178185
2.625                     19.350146367926087       1.558                    54.508222683517445
2.625                     19.372575746366994       1.558                    54.51503597334418
2.625                     19.44723433935374        1.558                    54.53658602672606
2.625                     19.15597042507078        1.558                    54.444479046454596
2.625                     18.779030653375358       1.558                    54.293680937353535
2.625                     18.854590413407543       1.558                    54.32673413756248
2.625                     18.87871980743927        1.558                    54.3370602013334
2.625                     18.955139954887326       1.558                    54.36856178376109
2.625                     18.978408961503177       1.558                    54.37793259928771
2.625                     19.05568949636711        1.558                    54.40783915082976
2.625                     18.754040871927756       1.558                    54.28235621223412
2.625                     19.078098115567087       1.558                    54.4162981312163
2.625                     18.679129842346192       1.558                    54.24766953799481
2.625                     18.376812225447317       1.558                    54.09280739610264
2.625                     18.45318914024445        1.558                    54.1340979434207
2.625                     18.47758476441361        1.558                    54.14705138226692
2.625                     18.553729957056365       1.558                    54.186236162635396
2.625                     18.578357303379903       1.558                    54.198672096230936
2.625                     18.65427077386827        1.558                    54.235763163580145
2.625                     18.352648323432547       1.558                    54.07934850593591
2.625                     18.276753994007343       1.558                    54.03634677491979
2.625                     17.980384638560587       1.558                    53.85369951856107
2.625                     18.0566757170197         1.558                    53.90287305201896
2.625                     18.079174423709507       1.558                    53.91715918706984
2.625                     18.15502981346528        1.558                    53.96407616802453
2.625                     18.177964208858427       1.558                    53.97804160585605
2.625                     18.25338390991086        1.558                    54.022724730194255
2.625                     17.958321620574118       1.558                    53.839115382177454
2.625                     17.880685894607076       1.558                    53.78701103013109
2.625                     17.581484479196003       1.558                    53.57073307416613
2.625                     17.658655180621803       1.558                    53.62878862372938
2.625                     17.681218284333024       1.558                    53.645532768451446
2.625                     17.758037337782135       1.558                    53.70124146050032
2.625                     17.780952089470052       1.558                    53.71762542043976
2.625                     17.857419494942462       1.558                    53.77100631902103
2.625                     17.55927302346148        1.558                    53.55364780870815
2.625                     17.48012424969454        1.558                    53.49190672817879
2.625                     17.18228091670924        1.558                    53.24366868190534
2.625                     17.24592830184272        1.558                    53.298751370458476
2.625                     17.28156202770434        1.558                    53.329190398668295
2.625                     17.350504814071098       1.558                    53.38688716917893
2.625                     17.38084313869944        1.558                    53.41193641409278
2.625                     17.455081326299474       1.558                    53.471944833370614
2.625                     17.14135178961434        1.558                    53.20753743720924
2.625                     17.08276660950832        1.558                    53.155171661222255
2.625                     16.780219269585523       1.558                    52.86848315944751
2.625                     16.847129075526635       1.558                    52.93409377628555
2.625                     16.881068382893126       1.558                    52.967010707373845
2.625                     16.945425046182972       1.558                    53.02824327372694
2.625                     16.981917496200722       1.558                    53.06257354129876
2.625                     17.043721016839307       1.558                    53.1195767852195
2.625                     16.748833104870293       1.558                    52.837128292895386
2.625                     16.387592635455796       1.558                    52.45605788707701
2.625                     16.44848678570758        1.558                    52.52299152759778
2.625                     16.484841981699677       1.558                    52.56254967465091
2.625                     16.5482067537922         1.558                    52.630314202890794
2.625                     16.582091327943562       1.558                    52.666176173403755
2.625                     16.647926721876825       1.558                    52.734624613193006
2.625                     16.34876681762296        1.558                    52.41265658731393
2.625                     16.679340674187447       1.558                    52.766937383335616
2.625                     16.29030087240184        1.558                    52.3466509741925
2.625                     15.992632392457782       1.558                    51.99352850602669
2.625                     16.05601427682317        1.558                    52.070957326687115
2.625                     16.0918552191058         1.558                    52.11434660792416
2.625                     16.153646123651185       1.558                    52.187905634914586
2.625                     16.19107804575382        1.558                    52.23205409731271
2.625                     16.2512779704792         1.558                    52.30184252221814
2.625                     15.95838242999515        1.558                    51.95099759753562
2.625                     15.893205511439938       1.558                    51.869344759869854
2.625                     15.593012796823384       1.558                    51.474977844397294
2.625                     15.671502320601814       1.558                    51.58084294787711
2.625                     15.693077035028901       1.558                    51.60970301588749
2.625                     15.766285001500844       1.558                    51.70609532851684
2.625                     15.793141273234419       1.558                    51.74115865437834
2.625                     15.861067682399874       1.558                    51.828417130359306
2.625                     15.576719639702784       1.558                    51.45265998844003
2.625                     15.18954336370444        1.558                    50.89788344664528
2.625                     15.260380068866688       1.558                    51.00310670538709
2.625                     15.289519813089154       1.558                    51.04600440883478
2.625                     15.364536849486694       1.558                    51.154855024911676
2.625                     15.389496262473868       1.558                    51.19073954975482
2.625                     15.468693630106698       1.558                    51.30292973100704
2.625                     15.156223288246684       1.558                    50.84768477243347
2.625                     15.489472711858582       1.558                    51.33208886940518
2.625                     15.084511412116845       1.558                    50.73869980301136
2.625                     14.969121316647483       1.558                    50.55945942630726
2.625                     14.975143564999104       1.558                    50.56890344053412
2.625                     14.995478340126324       1.558                    50.6005167397423
2.625                     15.064168475006921       1.558                    50.707339301616756
2.625                     14.853731221178116       1.558                    50.37539016030205
2.625                     14.886118654991286       1.558                    50.427369873892985
2.625                     14.797093744983467       1.558                    50.283176616252874
2.625                     14.690579431077303       1.558                    50.1071001891208
2.625                     14.746621035162239       1.558                    50.2003590160527
2.625                     14.647492674984171       1.558                    50.0349028353957
2.625                     14.401800376752497       1.558                    49.60971077882387
2.625                     14.472420837366219       1.558                    49.73420371467378
2.625                     14.483697809496391       1.558                    49.75395225805843
2.625                     14.5168807973809         1.558                    49.811377244956354
2.625                     14.565595242240281       1.558                    49.89566039024669
2.625                     14.582150455379256       1.558                    49.92396110426266
2.625                     14.36269121935318        1.558                    49.53995890934006
2.625                     14.190483649186412       1.558                    49.22686159837161
2.625                     14.195340442188053       1.558                    49.23590959631776
2.625                     14.197535852751471       1.558                    49.23996441648024
2.625                     14.270213380641412       1.558                    49.37307227406548
2.625                     14.08881818590659        1.558                    49.0368126629449
2.625                     14.120467503734698       1.558                    49.09632534163588
2.625                     14.30625351959635        1.558                    49.43850247906696
2.625                     14.045594565281341       1.558                    48.954867370021375
2.625                     13.869498531614564       1.558                    48.614345121374775
2.625                     13.936059207790779       1.558                    48.744399597247785
2.625                     13.781450514781177       1.558                    48.44005575367109
2.625                     13.807003870582992       1.558                    48.49061192755119
2.625                     13.95754654844795        1.558                    48.78611609201583
2.625                     13.977721284463026       1.558                    48.8247601650594
2.625                     13.754234611651771       1.558                    48.38550332657638
2.625                     13.697733509028467       1.558                    48.27160625882974
2.625                     13.640130936860713       1.558                    48.154077110204796
2.625                     13.384844972970978       1.558                    47.61991507613824
2.625                     13.430300666747222       1.558                    47.71697550716204
2.625                     13.470442802692917       1.558                    47.80156090449344
2.625                     13.52041150120704        1.558                    47.906746046708264
2.625                     13.576994485757936       1.558                    48.02426282348522
2.625                     13.610522335666857       1.558                    48.09364139969295
2.625                     13.3401898322874         1.558                    47.52422419803676
2.625                     13.125                   1.558                    47.05186035622926
2.625                     13.130055001035347       1.558                    47.06314996229656
2.625                     13.17056739797255        1.558                    47.15350273036169
2.625                     13.210660721665992       1.558                    47.241902479301814
2.625                     13.255378615129974       1.558                    47.34015580026875
2.625                     13.300563919896929       1.558                    47.438288389878025
