# Supplementary material for: A modeling method for thermal steady-state simulation of the four-layer printed circuit board
Source: PLoS One. 2024 Sep 18;19(9):e0310237. doi: 10.1371/journal.pone.0310237 (PMC11410250; doi:10.1371/journal.pone.0310237)
Supplement: S1 Data — (ZIP) [file pone.0310237.s001.zip › new figure data/FIG12-b-COMSOL-Pd0.4-0.55.txt]

% X                       Y                        Z                        温度
2.625                     28.211490434733264       1.958                    38.39343908211913
2.625                     28.251746272989763       1.958                    38.32817822473932
2.625                     28.291294827396577       1.958                    38.26352708529933
2.625                     28.333631942267214       1.958                    38.19401689095483
2.625                     28.169860603712305       1.958                    38.46084208445953
2.625                     28.375                   1.958                    38.12553612218374
2.625                     27.989267005387735       1.958                    38.74853945100324
2.625                     28.032501686616087       1.958                    38.68014340721331
2.625                     27.89897020622545        1.958                    38.889558518822255
2.625                     27.947434695768465       1.958                    38.81402461217303
2.625                     28.07956380455002        1.958                    38.605623614234986
2.625                     28.12509940312082        1.958                    38.53276730122207
2.625                     27.848881010210285       1.958                    38.96679556669734
2.625                     27.81041581201169        1.958                    39.026083896700875
2.625                     27.770509283087918       1.958                    39.087002817777886
2.625                     27.102411690966846       1.958                    40.05340513689869
2.625                     27.115680198778065       1.958                    40.03511505791753
2.625                     27.090033511658987       1.958                    40.07025302729753
2.625                     27.517638432884482       1.958                    39.46484427757654
2.625                     27.539411470716146       1.958                    39.433067177340945
2.625                     27.566772107261396       1.958                    39.39266223427203
2.625                     27.629695319690242       1.958                    39.2992738164023
2.625                     27.67976833178691        1.958                    39.22409173770785
2.625                     27.719979168664324       1.958                    39.163729344426315
2.625                     27.449127621742058       1.958                    39.56485443521865
2.625                     27.18916829015076        1.958                    39.93377124929484
2.625                     27.240221091150694       1.958                    39.86258208136814
2.625                     27.275821400681195       1.958                    39.812637270665626
2.625                     27.327066361749587       1.958                    39.739956361435446
2.625                     27.362474511211623       1.958                    39.68970148088422
2.625                     27.38707285326263        1.958                    39.65441087261847
2.625                     26.775076980750786       1.958                    40.48771849920847
2.625                     26.83011718722811        1.958                    40.4166790973946
2.625                     26.893814667801813       1.958                    40.33322495713341
2.625                     26.921073360864867       1.958                    40.29733832785567
2.625                     26.944627260971743       1.958                    40.265870258774136
2.625                     27.012029534501636       1.958                    40.175897393683044
2.625                     26.73916101359135        1.958                    40.53411548184556
2.625                     26.52240358881916        1.958                    40.805592188858895
2.625                     26.578194502221255       1.958                    40.73677108017564
2.625                     26.594656063743223       1.958                    40.716450536696335
2.625                     26.603668229305256       1.958                    40.70521316863824
2.625                     26.666908538667286       1.958                    40.625862301238094
2.625                     26.715476566862          1.958                    40.56431502279703
2.625                     26.49185989174851        1.958                    40.84288808699972
2.625                     26.43321575993264        1.958                    40.9139654171299
2.625                     26.16875462832052        1.958                    41.22415814613979
2.625                     26.239817805748366       1.958                    41.14252171349536
2.625                     26.25109639189909        1.958                    41.129433223243055
2.625                     26.318404785193287       1.958                    41.050742619973256
2.625                     26.342156075915863       1.958                    41.02269730324088
2.625                     26.39699176463821        1.958                    40.95747441774692
2.625                     26.161230826303445       1.958                    41.232800892358206
2.625                     26.058990277287016       1.958                    41.34800316161712
2.625                     26.159889628081892       1.958                    41.234323777148354
2.625                     26.057614104903156       1.958                    41.34953272586579
2.625                     25.765215418426976       1.958                    41.66508299962553
2.625                     25.861027280723455       1.958                    41.563965769046675
2.625                     25.862681647252373       1.958                    41.56219433824355
2.625                     25.959986696746004       1.958                    41.457193948857444
2.625                     25.960147876077762       1.958                    41.45701754247799
2.625                     25.970668687976488       1.958                    41.44541522674201
2.625                     25.76206786470091        1.958                    41.66837864217704
2.625                     25.66458375774956        1.958                    41.76902781140245
2.625                     25.666531760406528       1.958                    41.76701650843682
2.625                     25.66451737932939        1.958                    41.769095399341865
2.625                     25.364606997982317       1.958                    42.06478905300268
2.625                     25.46199877673894        1.958                    41.97107114141671
2.625                     25.464577125098003       1.958                    41.968553336301454
2.625                     25.563292564279152       1.958                    41.871243769340374
2.625                     25.564547252213693       1.958                    41.86998908204726
2.625                     25.65930819692602        1.958                    41.77435261922708
2.625                     25.36070498919873        1.958                    42.06850781447859
2.625                     25.265020422297958       1.958                    42.15843382047997
2.625                     24.963213273709588       1.958                    42.4285290526429
2.625                     25.06067284035623        1.958                    42.34356497046389
2.625                     25.063815656572373       1.958                    42.34078385769105
2.625                     25.160890790453248       1.958                    42.25395340768099
2.625                     25.164418039435162       1.958                    42.25075211363674
2.625                     25.261108740550277       1.958                    42.1620727324594
2.625                     24.960454890259214       1.958                    42.4309074208081
2.625                     24.86361399754424        1.958                    42.51321771326695
2.625                     24.572403547574233       1.958                    42.74837501504643
2.625                     24.667224217699978       1.958                    42.67384399955024
2.625                     24.669473697564236       1.958                    42.67204863117074
2.625                     24.7640911267571         1.958                    42.595672417485524
2.625                     24.766543847554235       1.958                    42.593662863910936
2.625                     24.860958035814217       1.958                    42.5154500654151
2.625                     24.570357308642862       1.958                    42.7499648116093
2.625                     24.472885268496356       1.958                    42.824546345155106
2.625                     24.179059532961197       1.958                    43.037144317719886
2.625                     24.27408000479039        1.958                    42.97040018621081
2.625                     24.277001444806253       1.958                    42.9683128607078
2.625                     24.372445860438916       1.958                    42.89928330439618
2.625                     24.3749433566513         1.958                    42.8974468698529
2.625                     24.470811716087436       1.958                    42.82611423140022
2.625                     24.17571414914187        1.958                    43.03946487684412
2.625                     24.079544180384318       1.958                    43.10505873450807
2.625                     23.78291398651936        1.958                    43.29536054645924
2.625                     23.877794908294508       1.958                    43.23646563012423
2.625                     23.88179071780768        1.958                    43.23393835988057
2.625                     23.976975694429438       1.958                    43.17291463022266
2.625                     23.980667449095996       1.958                    43.17050442256353
2.625                     24.076156480564364       1.958                    43.107339484970616
2.625                     23.77861412215958        1.958                    43.297992484675405
2.625                     23.683373181197588       1.958                    43.35521130702766
2.625                     23.385205556602777       1.958                    43.52259776209458
2.625                     23.480305654881636       1.958                    43.47114598393636
2.625                     23.48459476480105        1.958                    43.46877669970252
2.625                     23.579678694352765       1.958                    43.41544494926791
2.625                     23.583983972999313       1.958                    43.41298121468021
2.625                     23.679051733823897       1.958                    43.35777013431116
2.625                     23.380932615410508       1.958                    43.52487323831653
2.625                     23.285642375128962       1.958                    43.574569744312015
2.625                     22.986409272178946       1.958                    43.719095260263614
2.625                     23.082237893413364       1.958                    43.6747180149603
2.625                     23.086153639828954       1.958                    43.67286157167636
2.625                     23.181799948165207       1.958                    43.626708961560986
2.625                     23.18589800747896        1.958                    43.62468639969247
2.625                     23.281362002917046       1.958                    43.57676551472146
2.625                     22.982675838661528       1.958                    43.72079267491933
2.625                     22.88683178597406        1.958                    43.76335011767961
2.625                     22.588207435537697       1.958                    43.88471247179772
2.625                     22.68449683593417        1.958                    43.84743909456186
2.625                     22.68774888568315        1.958                    43.846145629953625
2.625                     22.783805743828736       1.958                    43.807143447675756
2.625                     22.787290335828608       1.958                    43.805691511914276
2.625                     22.8831146517233         1.958                    43.76496933089644
2.625                     22.585187928039606       1.958                    43.8858562715548
2.625                     22.488637334879254       1.958                    43.921430234307
2.625                     22.191384575985005       1.958                    44.020000729413276
2.625                     22.28657916018549        1.958                    43.990233658534684
2.625                     22.290468828949756       1.958                    43.98897693346143
2.625                     22.386098824215217       1.958                    43.957300209300165
2.625                     22.3895530819145         1.958                    43.95612010175935
2.625                     22.485618488244953       1.958                    43.922517574525195
2.625                     22.18705949615576        1.958                    44.02131792222881
2.625                     22.09183482567984        1.958                    44.04934712189465
2.625                     21.79235844399579        1.958                    44.12662506259861
2.625                     21.888342796177145       1.958                    44.10365638518943
2.625                     21.892183904557136       1.958                    44.102697932345784
2.625                     21.98791560808625        1.958                    44.07803514408846
2.625                     21.99200936511849        1.958                    44.07693861877783
2.625                     22.087488419995356       1.958                    44.05059098075076
2.625                     21.788769984268043       1.958                    44.12745470405379
2.625                     21.692778299769564       1.958                    44.14868044695108
2.625                     21.39447162033245        1.958                    44.20392866006132
2.625                     21.489569832295246       1.958                    44.188078442740505
2.625                     21.49390718014482        1.958                    44.187311889825274
2.625                     21.589380109076778       1.958                    44.16966800143152
2.625                     21.593342739957198       1.958                    44.16889581878855
2.625                     21.68919038585831        1.958                    44.14944466979226
2.625                     21.38975955551372        1.958                    44.204675993719306
2.625                     21.29490704150803        1.958                    44.21877769058586
2.625                     20.996218235154576       1.958                    44.252586923703475
2.625                     21.092289385396185       1.958                    44.24347120971
2.625                     21.095781170605722       1.958                    44.24310522433145
2.625                     21.19125335493241        1.958                    44.232337466137054
2.625                     21.195344106056876       1.958                    44.231835479958896
2.625                     21.290217324468642       1.958                    44.219437119602276
2.625                     20.993325415859967       1.958                    44.25283835032112
2.625                     20.598752862500536       1.958                    44.27268966633431
2.625                     20.69423768755765        1.958                    44.270450429301
2.625                     20.698051065815896       1.958                    44.27032308222387
2.625                     20.79399337020235        1.958                    44.26635990220225
2.625                     20.797349269131253       1.958                    44.26618790722868
2.625                     20.89374905284706        1.958                    44.26048444606138
2.625                     20.594482004912944       1.958                    44.27275602735757
2.625                     20.89664747244662        1.958                    44.260284141348826
2.625                     20.49919359853329        1.958                    44.2732872395999
2.625                     20.200174123966633       1.958                    44.26438268844711
2.625                     20.2960472390566         1.958                    44.26899239397814
2.625                     20.299847282155515       1.958                    44.269137306044314
2.625                     20.395482052178462       1.958                    44.27202377221303
2.625                     20.399520440344403       1.958                    44.272105489761906
2.625                     20.49491686530033        1.958                    44.27327724890819
2.625                     20.19661242593474        1.958                    44.264183114203504
2.625                     20.10059947642371        1.958                    44.25785101549913
2.625                     19.802913637245517       1.958                    44.22766531984187
2.625                     19.89799823409745        1.958                    44.23904636811564
2.625                     19.902142250304912       1.958                    44.23950128379032
2.625                     19.99752069867038        1.958                    44.24920947316684
2.625                     20.00137086336431        1.958                    44.24956318234276
2.625                     20.09704316324332        1.958                    44.25758798827379
2.625                     19.79847576952451        1.958                    44.2270986731203
2.625                     19.70335795297307        1.958                    44.214013518622004
2.625                     19.404137174404063       1.958                    44.162224788740474
2.625                     19.4995316138783         1.958                    44.18049542066498
2.625                     19.503877433927066       1.958                    44.181284409701874
2.625                     19.5992156651315         1.958                    44.197827398891654
2.625                     19.60361769345007        1.958                    44.198547319662474
2.625                     19.69889971638469        1.958                    44.21336469054555
2.625                     19.399847562625105       1.958                    44.161368755865745
2.625                     19.30455889785221        1.958                    44.1413906207321
2.625                     19.00578651253239        1.958                    44.06799957295212
2.625                     19.10116007786565        1.958                    44.09320941551084
2.625                     19.105377307638996       1.958                    44.09428170027985
2.625                     19.200718590244282       1.958                    44.117742468491414
2.625                     19.204968102745603       1.958                    44.11874538287316
2.625                     19.300277102622907       1.958                    44.14045825543828
2.625                     19.00160156548702        1.958                    44.0668590964965
2.625                     18.90621468364919        1.958                    44.03989091733691
2.625                     18.607789204549864       1.958                    43.94461295627804
2.625                     18.702895419312654       1.958                    43.976783309195525
2.625                     18.70726436424964        1.958                    43.978216801926656
2.625                     18.80246306435752        1.958                    44.0086523117826
2.625                     18.806739523949418       1.958                    44.00997612227968
2.625                     18.902030709402382       1.958                    44.038673357496414
2.625                     18.603327774267793       1.958                    43.94306634973545
2.625                     18.508222505884522       1.958                    43.9091186429421
2.625                     18.208525196365958       1.958                    43.79097659823274
2.625                     18.304715159831932       1.958                    43.83075212179945
2.625                     18.308424299538817       1.958                    43.83224775498467
2.625                     18.404237069359503       1.958                    43.87005787841854
2.625                     18.40832340271167        1.958                    43.87162843655443
2.625                     18.50375897888707        1.958                    43.90748740647984
2.625                     18.205193250304365       1.958                    43.789570136622544
2.625                     18.10894325606574        1.958                    43.74794183959065
2.625                     17.810484290017182       1.958                    43.607559393799704
2.625                     17.905900021225282       1.958                    43.65430989427875
2.625                     17.90997061203337        1.958                    43.65626200037077
2.625                     18.005756378469602       1.958                    43.701352629589756
2.625                     18.009456934049553       1.958                    43.70305614896774
2.625                     18.10561273571392        1.958                    43.74647268143087
2.625                     17.806043663980958       1.958                    43.605344475497795
2.625                     17.710917072592363       1.958                    43.55688430082705
2.625                     17.41005180160332        1.958                    43.39186938747881
2.625                     17.50727861513472        1.958                    43.44717539907231
2.625                     17.510340225266333       1.958                    43.448884254082934
2.625                     17.60687507286178        1.958                    43.501869094893024
2.625                     17.61062864892935        1.958                    43.50388922519901
2.625                     17.706471530588846       1.958                    43.55458052883936
2.625                     17.40768215740766        1.958                    43.39049944137726
2.625                     17.31046385309899        1.958                    43.33322101096471
2.625                     17.01249463279927        1.958                    43.1456157363055
2.625                     17.1074177305398         1.958                    43.207371491296314
2.625                     17.111817706232515       1.958                    43.21018679853965
2.625                     17.207755388065515       1.958                    43.27062552729707
2.625                     17.21114077966575        1.958                    43.27272189009271
2.625                     17.308093045591228       1.958                    43.33180177513939
2.625                     17.007080073014084       1.958                    43.14203966713712
2.625                     16.812240229546674       1.958                    43.00928058367041
2.625                     16.907511118776085       1.958                    43.07516404659034
2.625                     16.711543307773965       1.958                    42.937560224140014
2.625                     16.80797759248208        1.958                    43.00628833244319
2.625                     16.610846386001253       1.958                    42.86369709981711
2.625                     16.70844406618807        1.958                    42.93531907786733
2.625                     16.912937151319387       1.958                    43.0788581784084
2.625                     16.608910539894058       1.958                    42.86225628286264
2.625                     16.40913772578825        1.958                    42.70920490422311
2.625                     16.5093109790636         1.958                    42.78701757652468
2.625                     16.323956713002612       1.958                    42.64115300671542
2.625                     16.408254173804302       1.958                    42.70850837064182
2.625                     16.307021707832288       1.958                    42.62761994274998
2.625                     16.30719736854501        1.958                    42.62776217410104
2.625                     16.511253743744213       1.958                    42.788505917455616
2.625                     16.20614056328571        1.958                    42.5447716961315
2.625                     16.009055891169943       1.958                    42.376513649427956
2.625                     16.01187224874411        1.958                    42.3789762933372
2.625                     15.912746312848936       1.958                    42.291167234622854
2.625                     15.917234589234427       1.958                    42.295187504586764
2.625                     16.105365469490952       1.958                    42.45979002697574
2.625                     15.822596929724744       1.958                    42.20939996757152
2.625                     16.10656956634984        1.958                    42.46081757261342
2.625                     16.204936466426823       1.958                    42.5437701771396
2.625                     15.728376944041855       1.958                    42.12198881536487
2.625                     15.816611571218669       1.958                    42.2039115615295
2.625                     15.723035420560656       1.958                    42.11697847891745
2.625                     15.444012501705362       1.958                    41.84597332265194
2.625                     15.486634751888733       1.958                    41.888288344952144
2.625                     15.537020141323794       1.958                    41.938311168232865
2.625                     15.53816959910081        1.958                    41.93943852530041
2.625                     15.630027780942223       1.958                    42.02864326431813
2.625                     15.633299051329601       1.958                    42.03178068245709
2.625                     15.443040146872018       1.958                    41.84499627809528
2.625                     15.308393080207134       1.958                    41.70747414594507
2.625                     15.341843528406358       1.958                    41.742214464184585
2.625                     15.148482212804419       1.958                    41.53900131140266
2.625                     15.161359284421637       1.958                    41.55280612769636
2.625                     15.24662764887214        1.958                    41.64327142423517
2.625                     15.251601406413997       1.958                    41.648492203527034
2.625                     15.344773084939863       1.958                    41.7452244731514
2.625                     15.071117162429278       1.958                    41.45518949474189
2.625                     14.9651806011532         1.958                    41.33816029288166
2.625                     15.045940905780895       1.958                    41.42758803238337
2.625                     14.927033840057344       1.958                    41.295342648697726
2.625                     14.744749187590473       1.958                    41.08597022991876
2.625                     14.791176373170465       1.958                    41.140208013757345
2.625                     14.81021567863993        1.958                    41.162184096899836
2.625                     14.874020869221773       1.958                    41.23531922800068
2.625                     14.708331877119154       1.958                    41.043394310193904
2.625                     14.62462951586663        1.958                    40.943813130342164
2.625                     14.687136925118269       1.958                    41.01829753530387
2.625                     14.540927154614103       1.958                    40.84268481476945
2.625                     14.560891906753248       1.958                    40.866800739334
2.625                     14.457224793361576       1.958                    40.739701869796974
2.625                     14.521347742240017       1.958                    40.818708097323196
2.625                     14.391839849404647       1.958                    40.658051213079176
2.625                     14.371660410540981       1.958                    40.632862239974386
2.625                     14.212520125398374       1.958                    40.42930302971585
2.625                     14.289335899876697       1.958                    40.5282542144886
2.625                     14.04834505105456        1.958                    40.21290317856439
2.625                     14.123315221218062       1.958                    40.312469337041016
2.625                     14.201119483760067       1.958                    40.41452192822961
2.625                     14.20632556054738        1.958                    40.421318128922024
2.625                     14.353893916465568       1.958                    40.61035544622426
2.625                     14.040304881888744       1.958                    40.20217518908475
2.625                     13.953820451024178       1.958                    40.08523379002247
2.625                     14.0296320971955         1.958                    40.18775238216002
2.625                     13.867336020159613       1.958                    39.96669019814282
2.625                     13.897450946283865       1.958                    40.00808826550503
2.625                     13.780851589295047       1.958                    39.846351848829464
2.625                     13.82683429614545        1.958                    39.91035401842966
2.625                     13.746661296079163       1.958                    39.798206344801386
2.625                     13.694577290098533       1.958                    39.72446922779169
2.625                     13.63942781834342        1.958                    39.6454390249351
2.625                     13.378718248213568       1.958                    39.26282239573149
2.625                     13.43540740473778        1.958                    39.34746955559216
2.625                     13.482004872340294       1.958                    39.416244116379175
2.625                     13.521809435028988       1.958                    39.47495661575604
2.625                     13.57023453623589        1.958                    39.54554916341641
2.625                     13.608211465320192       1.958                    39.60066957276041
2.625                     13.349005374446573       1.958                    39.21826704437201
2.625                     13.125                   1.958                    38.87461303651771
2.625                     13.146545933507387       1.958                    38.90821681448574
2.625                     13.174430388814264       1.958                    38.95166448958234
2.625                     13.202095360198534       1.958                    38.99430093912402
2.625                     13.261717881630418       1.958                    39.085813637302536
2.625                     13.321813426681157       1.958                    39.17703305126604
