# Supplementary material for: A modeling method for thermal steady-state simulation of the four-layer printed circuit board
Source: PLoS One. 2024 Sep 18;19(9):e0310237. doi: 10.1371/journal.pone.0310237 (PMC11410250; doi:10.1371/journal.pone.0310237)
Supplement: S1 Data — (ZIP) [file pone.0310237.s001.zip › new figure data/FIG12-b-COMSOL-Pd0.6-0.55.txt]

% X                       Y                        Z                        温度
2.625                     28.211490434733264       1.958                    47.44939613941017
2.625                     28.251746272989763       1.958                    47.35152511530359
2.625                     28.291294827396577       1.958                    47.25461471200964
2.625                     28.333631942267214       1.958                    47.150414545012886
2.625                     28.169860603712305       1.958                    47.550461798473535
2.625                     28.375                   1.958                    47.0478055603485
2.625                     27.989267005387735       1.958                    47.98149954203884
2.625                     28.032501686616087       1.958                    47.879021367681595
2.625                     27.89897020622545        1.958                    48.19285973220116
2.625                     27.947434695768465       1.958                    48.07965263389738
2.625                     28.07956380455002        1.958                    47.76735071006998
2.625                     28.12509940312082        1.958                    47.65821253636982
2.625                     27.848881010210285       1.958                    48.30866327974882
2.625                     27.81041581201169        1.958                    48.39756781682653
2.625                     27.770509283087918       1.958                    48.48884833221034
2.625                     27.102411690966846       1.958                    49.936842809408674
2.625                     27.115680198778065       1.958                    49.909444557119976
2.625                     27.090033511658987       1.958                    49.96207792208806
2.625                     27.517638432884482       1.958                    49.055063309890095
2.625                     27.539411470716146       1.958                    49.007445890241705
2.625                     27.566772107261396       1.958                    48.94690011372267
2.625                     27.629695319690242       1.958                    48.80694862453979
2.625                     27.67976833178691        1.958                    48.69428174810694
2.625                     27.719979168664324       1.958                    48.60382592706907
2.625                     27.449127621742058       1.958                    49.20493096213747
2.625                     27.18916829015076        1.958                    49.75762927762441
2.625                     27.240221091150694       1.958                    49.650984323995914
2.625                     27.275821400681195       1.958                    49.57616132344335
2.625                     27.327066361749587       1.958                    49.46727513213082
2.625                     27.362474511211623       1.958                    49.39198388545954
2.625                     27.38707285326263        1.958                    49.3391110288563
2.625                     26.775076980750786       1.958                    50.587351243750405
2.625                     26.83011718722811        1.958                    50.48095370046103
2.625                     26.893814667801813       1.958                    50.35596086829604
2.625                     26.921073360864867       1.958                    50.30221033850519
2.625                     26.944627260971743       1.958                    50.255077375967076
2.625                     27.012029534501636       1.958                    50.120314931875896
2.625                     26.73916101359135        1.958                    50.656840759777396
2.625                     26.52240358881916        1.958                    51.06350173063279
2.625                     26.578194502221255       1.958                    50.960404592441776
2.625                     26.594656063743223       1.958                    50.92996342216106
2.625                     26.603668229305256       1.958                    50.913131026473415
2.625                     26.666908538667286       1.958                    50.794264749179874
2.625                     26.715476566862          1.958                    50.70207724861936
2.625                     26.49185989174851        1.958                    51.11937854587259
2.625                     26.43321575993264        1.958                    51.22584688527485
2.625                     26.16875462832052        1.958                    51.69043130037159
2.625                     26.239817805748366       1.958                    51.568161882568376
2.625                     26.25109639189909        1.958                    51.548559597712284
2.625                     26.318404785193287       1.958                    51.43070127925668
2.625                     26.342156075915863       1.958                    51.38869818513911
2.625                     26.39699176463821        1.958                    51.291010280760304
2.625                     26.161230826303445       1.958                    51.703375969887546
2.625                     26.058990277287016       1.958                    51.875932965872174
2.625                     26.159889628081892       1.958                    51.705656973942894
2.625                     26.057614104903156       1.958                    51.87822410319474
2.625                     25.765215418426976       1.958                    52.35090403190866
2.625                     25.861027280723455       1.958                    52.19942328157643
2.625                     25.862681647252373       1.958                    52.19676975903783
2.625                     25.959986696746004       1.958                    52.03948392088562
2.625                     25.960147876077762       1.958                    52.03921969187117
2.625                     25.970668687976488       1.958                    52.02184123291191
2.625                     25.76206786470091        1.958                    52.35584113873068
2.625                     25.66458375774956        1.958                    52.50662785850653
2.625                     25.666531760406528       1.958                    52.503614649156916
2.625                     25.66451737932939        1.958                    52.506729112841214
2.625                     25.364606997982317       1.958                    52.94971524093613
2.625                     25.46199877673894        1.958                    52.80931616514146
2.625                     25.464577125098003       1.958                    52.80554408990626
2.625                     25.563292564279152       1.958                    52.65976224283699
2.625                     25.564547252213693       1.958                    52.65788249533075
2.625                     25.65930819692602        1.958                    52.51460519692652
2.625                     25.36070498919873        1.958                    52.9552864632656
2.625                     25.265020422297958       1.958                    53.08999055163581
2.625                     24.963213273709588       1.958                    53.49457412312642
2.625                     25.06067284035623        1.958                    53.36730593069378
2.625                     25.063815656572373       1.958                    53.363139994571924
2.625                     25.160890790453248       1.958                    53.233074213982924
2.625                     25.164418039435162       1.958                    53.22827880407505
2.625                     25.261108740550277       1.958                    53.095441569214216
2.625                     24.960454890259214       1.958                    53.49813671934675
2.625                     24.86361399754424        1.958                    53.62143387736939
2.625                     24.572403547574233       1.958                    53.97365113425966
2.625                     24.667224217699978       1.958                    53.862021726207246
2.625                     24.669473697564236       1.958                    53.859332530879314
2.625                     24.7640911267571         1.958                    53.74493685428638
2.625                     24.766543847554235       1.958                    53.74192677858255
2.625                     24.860958035814217       1.958                    53.62477774541042
2.625                     24.570357308642862       1.958                    53.97603236117301
2.625                     24.472885268496356       1.958                    54.08774428820697
2.625                     24.179059532961197       1.958                    54.40618891975649
2.625                     24.27408000479039        1.958                    54.30621456853974
2.625                     24.277001444806253       1.958                    54.303088144216844
2.625                     24.372445860438916       1.958                    54.19969057179994
2.625                     24.3749433566513         1.958                    54.19693993370031
2.625                     24.470811716087436       1.958                    54.090092692125175
2.625                     24.17571414914187        1.958                    54.4096646823445
2.625                     24.079544180384318       1.958                    54.507907156792974
2.625                     23.78291398651936        1.958                    54.792946434476605
2.625                     23.877794908294508       1.958                    54.70473020046137
2.625                     23.88179071780768        1.958                    54.70094471709467
2.625                     23.976975694429438       1.958                    54.60954169289952
2.625                     23.980667449095996       1.958                    54.60593162453344
2.625                     24.076156480564364       1.958                    54.51132325673601
2.625                     23.77861412215958        1.958                    54.796888779421536
2.625                     23.683373181197588       1.958                    54.882596881620046
2.625                     23.385205556602777       1.958                    55.13332258725824
2.625                     23.480305654881636       1.958                    55.056255764247446
2.625                     23.48459476480105        1.958                    55.05270690929718
2.625                     23.579678694352765       1.958                    54.972822095502615
2.625                     23.583983972999313       1.958                    54.969131674084416
2.625                     23.679051733823897       1.958                    54.886429832343524
2.625                     23.380932615410508       1.958                    55.13673083857792
2.625                     23.285642375128962       1.958                    55.21117246445384
2.625                     22.986409272178946       1.958                    55.427679694418146
2.625                     23.082237893413364       1.958                    55.361197732913034
2.625                     23.086153639828954       1.958                    55.3584165545193
2.625                     23.181799948165207       1.958                    55.289277413556476
2.625                     23.18589800747896        1.958                    55.2862474778645
2.625                     23.281362002917046       1.958                    55.21446176940079
2.625                     22.982675838661528       1.958                    55.43022272747034
2.625                     22.88683178597406        1.958                    55.49397647867855
2.625                     22.588207435537697       1.958                    55.67578466568198
2.625                     22.68449683593417        1.958                    55.61994674864357
2.625                     22.68774888568315        1.958                    55.61800900064179
2.625                     22.783805743828736       1.958                    55.559581416503676
2.625                     22.787290335828608       1.958                    55.55740627164065
2.625                     22.8831146517233         1.958                    55.49640221187026
2.625                     22.585187928039606       1.958                    55.67749820828995
2.625                     22.488637334879254       1.958                    55.73078757930008
2.625                     22.191384575985005       1.958                    55.878432465771006
2.625                     22.28657916018549        1.958                    55.83384804472558
2.625                     22.290468828949756       1.958                    55.83196567886928
2.625                     22.386098824215217       1.958                    55.78451841282366
2.625                     22.3895530819145         1.958                    55.78275071671231
2.625                     22.485618488244953       1.958                    55.73241639311247
2.625                     22.18705949615576        1.958                    55.88040528881822
2.625                     22.09183482567984        1.958                    55.92238656987047
2.625                     21.79235844399579        1.958                    56.03811756396563
2.625                     21.888342796177145       1.958                    56.00372296020777
2.625                     21.892183904557136       1.958                    56.00228764251106
2.625                     21.98791560808625        1.958                    55.96535286646409
2.625                     21.99200936511849        1.958                    55.96371064447934
2.625                     22.087488419995356       1.958                    55.92424958170297
2.625                     21.788769984268043       1.958                    56.03935986293401
2.625                     21.692778299769564       1.958                    56.071145836064744
2.625                     21.39447162033245        1.958                    56.153904074558525
2.625                     21.489569832295246       1.958                    56.1301568056343
2.625                     21.49390718014482        1.958                    56.12900843828097
2.625                     21.589380109076778       1.958                    56.10257895735491
2.625                     21.593342739957198       1.958                    56.10142235878304
2.625                     21.68919038585831        1.958                    56.072290345803246
2.625                     21.38975955551372        1.958                    56.15502389064141
2.625                     21.29490704150803        1.958                    56.17615350250113
2.625                     20.996218235154576       1.958                    56.2268270365301
2.625                     21.092289385396185       1.958                    56.21316380556918
2.625                     21.095781170605722       1.958                    56.212615170920074
2.625                     21.19125335493241        1.958                    56.196476456422936
2.625                     21.195344106056876       1.958                    56.19572399291042
2.625                     21.290217324468642       1.958                    56.17714192471912
2.625                     20.993325415859967       1.958                    56.22720397215787
2.625                     20.598752862500536       1.958                    56.256934875199036
2.625                     20.69423768755765        1.958                    56.25359036068214
2.625                     20.698051065815896       1.958                    56.253399980773
2.625                     20.79399337020235        1.958                    56.24746798488275
2.625                     20.797349269131253       1.958                    56.24721049905481
2.625                     20.89374905284706        1.958                    56.238666498956896
2.625                     20.594482004912944       1.958                    56.257033626355266
2.625                     20.89664747244662        1.958                    56.23836643004425
2.625                     20.49919359853329        1.958                    56.25782335821079
2.625                     20.200174123966633       1.958                    56.24448463606568
2.625                     20.2960472390566         1.958                    56.25138368943253
2.625                     20.299847282155515       1.958                    56.25160072299359
2.625                     20.395482052178462       1.958                    56.25592434637141
2.625                     20.399520440344403       1.958                    56.25604696370857
2.625                     20.49491686530033        1.958                    56.257807908800466
2.625                     20.19661242593474        1.958                    56.24418593798367
2.625                     20.10059947642371        1.958                    56.23470429811812
2.625                     19.802913637245517       1.958                    56.18952308902476
2.625                     19.89799823409745        1.958                    56.20655924947385
2.625                     19.902142250304912       1.958                    56.20723998916394
2.625                     19.99752069867038        1.958                    56.22177116812538
2.625                     20.00137086336431        1.958                    56.22230039219506
2.625                     20.09704316324332        1.958                    56.23431083005895
2.625                     19.79847576952451        1.958                    56.188675074104424
2.625                     19.70335795297307        1.958                    56.169073304247156
2.625                     19.404137174404063       1.958                    56.091425313289676
2.625                     19.4995316138783         1.958                    56.11882786881787
2.625                     19.503877433927066       1.958                    56.1200110156903
2.625                     19.5992156651315         1.958                    56.1448144909746
2.625                     19.60361769345007        1.958                    56.14589367934281
2.625                     19.69889971638469        1.958                    56.168101120008274
2.625                     19.399847562625105       1.958                    56.09014125353817
2.625                     19.30455889785221        1.958                    56.06018139800644
2.625                     19.00578651253239        1.958                    55.95014557945352
2.625                     19.10116007786565        1.958                    55.987939291834834
2.625                     19.105377307638996       1.958                    55.98954688123441
2.625                     19.200718590244282       1.958                    56.024721747910604
2.625                     19.204968102745603       1.958                    56.02622548741868
2.625                     19.300277102622907       1.958                    56.058783273218246
2.625                     19.00160156548702        1.958                    55.94843590499083
2.625                     18.90621468364919        1.958                    55.908016339847165
2.625                     18.607789204549864       1.958                    55.765268137289844
2.625                     18.702895419312654       1.958                    55.81346034722926
2.625                     18.70726436424964        1.958                    55.8156076369846
2.625                     18.80246306435752        1.958                    55.861207111502324
2.625                     18.806739523949418       1.958                    55.86319037117041
2.625                     18.902030709402382       1.958                    55.906191981534995
2.625                     18.603327774267793       1.958                    55.7629516887159
2.625                     18.508222505884522       1.958                    55.71210392554484
2.625                     18.208525196365958       1.958                    55.535188147171425
2.625                     18.304715159831932       1.958                    55.59475414237904
2.625                     18.308424299538817       1.958                    55.596993794107725
2.625                     18.404237069359503       1.958                    55.653613985638856
2.625                     18.40832340271167        1.958                    55.65596572023222
2.625                     18.50375897888707        1.958                    55.70966146294538
2.625                     18.205193250304365       1.958                    55.53308193316593
2.625                     18.10894325606574        1.958                    55.47073112969897
2.625                     17.810484290017182       1.958                    55.26039177571624
2.625                     17.905900021225282       1.958                    55.33045492685241
2.625                     17.90997061203337        1.958                    55.33338041281677
2.625                     18.005756378469602       1.958                    55.400941159235174
2.625                     18.009456934049553       1.958                    55.403493530810906
2.625                     18.10561273571392        1.958                    55.46853043880911
2.625                     17.806043663980958       1.958                    55.25707174166048
2.625                     17.710917072592363       1.958                    55.18444379571198
2.625                     17.41005180160332        1.958                    54.93716176216822
2.625                     17.50727861513472        1.958                    55.02002366363437
2.625                     17.510340225266333       1.958                    55.02258459509664
2.625                     17.60687507286178        1.958                    55.101983908149094
2.625                     17.61062864892935        1.958                    55.105011939611245
2.625                     17.706471530588846       1.958                    55.18098984978852
2.625                     17.40768215740766        1.958                    54.93510911624442
2.625                     17.31046385309899        1.958                    54.84934162345313
2.625                     17.01249463279927        1.958                    54.568570955315984
2.625                     17.1074177305398         1.958                    54.66097409683999
2.625                     17.111817706232515       1.958                    54.66518729630747
2.625                     17.207755388065515       1.958                    54.75563952926682
2.625                     17.21114077966575        1.958                    54.75877751901989
2.625                     17.308093045591228       1.958                    54.847216690269
2.625                     17.007080073014084       1.958                    54.56322039298864
2.625                     16.812240229546674       1.958                    54.364508741436296
2.625                     16.907511118776085       1.958                    54.46313871884554
2.625                     16.711543307773965       1.958                    54.25713968820571
2.625                     16.80797759248208        1.958                    54.360029231570046
2.625                     16.610846386001253       1.958                    54.14656175221501
2.625                     16.70844406618807        1.958                    54.25378457699852
2.625                     16.912937151319387       1.958                    54.46866891190667
2.625                     16.608910539894058       1.958                    54.14440475513108
2.625                     16.40913772578825        1.958                    53.91532348486216
2.625                     16.5093109790636         1.958                    54.03177780343047
2.625                     16.323956713002612       1.958                    53.81347798125501
2.625                     16.408254173804302       1.958                    53.9142811332046
2.625                     16.307021707832288       1.958                    53.79322454153822
2.625                     16.30719736854501        1.958                    53.79343741749839
2.625                     16.511253743744213       1.958                    54.03400509541617
2.625                     16.20614056328571        1.958                    53.66923572893688
2.625                     16.009055891169943       1.958                    53.417332832049944
2.625                     16.01187224874411        1.958                    53.42102150985696
2.625                     15.912746312848936       1.958                    53.289490781019076
2.625                     15.917234589234427       1.958                    53.29551434859884
2.625                     16.105365469490952       1.958                    53.542035148750955
2.625                     15.822596929724744       1.958                    53.166975571018035
2.625                     16.10656956634984        1.958                    53.54357353779564
2.625                     16.204936466426823       1.958                    53.66773672696389
2.625                     15.728376944041855       1.958                    53.03597977735234
2.625                     15.816611571218669       1.958                    53.158749871224586
2.625                     15.723035420560656       1.958                    53.028469198585064
2.625                     15.444012501705362       1.958                    52.622239251336666
2.625                     15.486634751888733       1.958                    52.685670445021174
2.625                     15.537020141323794       1.958                    52.76065557506856
2.625                     15.53816959910081        1.958                    52.76234572377447
2.625                     15.630027780942223       1.958                    52.896060983053914
2.625                     15.633299051329601       1.958                    52.90076450340547
2.625                     15.443040146872018       1.958                    52.62077482499496
2.625                     15.308393080207134       1.958                    52.414677994714594
2.625                     15.341843528406358       1.958                    52.46673646512993
2.625                     15.148482212804419       1.958                    52.16223843190739
2.625                     15.161359284421637       1.958                    52.182922059138136
2.625                     15.24662764887214        1.958                    52.318469438921106
2.625                     15.251601406413997       1.958                    52.32629261029105
2.625                     15.344773084939863       1.958                    52.47124711932405
2.625                     15.071117162429278       1.958                    52.03667468839494
2.625                     14.9651806011532         1.958                    51.86134274165889
2.625                     15.045940905780895       1.958                    51.99532367344493
2.625                     14.927033840057344       1.958                    51.79719373382683
2.625                     14.744749187590473       1.958                    51.48344382910659
2.625                     14.791176373170465       1.958                    51.56473418653422
2.625                     14.81021567863993        1.958                    51.597668908609386
2.625                     14.874020869221773       1.958                    51.707258620124236
2.625                     14.708331877119154       1.958                    51.41963445340042
2.625                     14.62462951586663        1.958                    51.27038023618644
2.625                     14.687136925118269       1.958                    51.38202028336539
2.625                     14.540927154614103       1.958                    51.11882351678774
2.625                     14.560891906753248       1.958                    51.15496450057918
2.625                     14.457224793361576       1.958                    50.96450123556923
2.625                     14.521347742240017       1.958                    51.08289518957798
2.625                     14.391839849404647       1.958                    50.842157872766016
2.625                     14.371660410540981       1.958                    50.80441126723324
2.625                     14.212520125398374       1.958                    50.499264520638775
2.625                     14.289335899876697       1.958                    50.64761134086636
2.625                     14.04834505105456        1.958                    50.17480294156098
2.625                     14.123315221218062       1.958                    50.32410400680615
2.625                     14.201119483760067       1.958                    50.47710572680396
2.625                     14.20632556054738        1.958                    50.48729514402577
2.625                     14.353893916465568       1.958                    50.77067344355807
2.625                     14.040304881888744       1.958                    50.15871655541017
2.625                     13.953820451024178       1.958                    49.983437709246346
2.625                     14.0296320971955         1.958                    50.137095138896015
2.625                     13.867336020159613       1.958                    49.80569292345113
2.625                     13.897450946283865       1.958                    49.86776884022298
2.625                     13.780851589295047       1.958                    49.6252025803347
2.625                     13.82683429614545        1.958                    49.721188297627606
2.625                     13.746661296079163       1.958                    49.55297301213529
2.625                     13.694577290098533       1.958                    49.442418181808115
2.625                     13.63942781834342        1.958                    49.3239813389902
2.625                     13.378718248213568       1.958                    48.75070056189265
2.625                     13.43540740473778        1.958                    48.87756417068769
2.625                     13.482004872340294       1.958                    48.980620611432514
2.625                     13.521809435028988       1.958                    49.068589283601035
2.625                     13.57023453623589        1.958                    49.17433833356478
2.625                     13.608211465320192       1.958                    49.25692006072967
2.625                     13.349005374446573       1.958                    48.6839320793885
2.625                     13.125                   1.958                    48.16903451406455
2.625                     13.146545933507387       1.958                    48.219387141823034
2.625                     13.174430388814264       1.958                    48.28448595111639
2.625                     13.202095360198534       1.958                    48.348365082882
2.625                     13.261717881630418       1.958                    48.485485007803895
2.625                     13.321813426681157       1.958                    48.622156412743585
