# Supplementary material for: A modeling method for thermal steady-state simulation of the four-layer printed circuit board
Source: PLoS One. 2024 Sep 18;19(9):e0310237. doi: 10.1371/journal.pone.0310237 (PMC11410250; doi:10.1371/journal.pone.0310237)
Supplement: S1 Data — (ZIP) [file pone.0310237.s001.zip › new figure data/FIG12-b-COMSOL-Pd0.8-0.55.txt]

% X                       Y                        Z                        温度
2.625                     28.211490434733264       1.958                    56.39575324165989
2.625                     28.251746272989763       1.958                    56.26539051889853
2.625                     28.291294827396577       1.958                    56.13629514706213
2.625                     28.333631942267214       1.958                    55.997488564561074
2.625                     28.169860603712305       1.958                    56.530374968788855
2.625                     28.375                   1.958                    55.86078898080927
2.625                     27.989267005387735       1.958                    57.10448239088424
2.625                     28.032501686616087       1.958                    56.96799244249186
2.625                     27.89897020622545        1.958                    57.385979033564645
2.625                     27.947434695768465       1.958                    57.235204605273395
2.625                     28.07956380455002        1.958                    56.81925956612848
2.625                     28.12509940312082        1.958                    56.67389184778719
2.625                     27.848881010210285       1.958                    57.54020287027748
2.625                     27.81041581201169        1.958                    57.65860258003479
2.625                     27.770509283087918       1.958                    57.780162951546814
2.625                     27.102411690966846       1.958                    59.7083137199451
2.625                     27.115680198778065       1.958                    59.671831949252834
2.625                     27.090033511658987       1.958                    59.74191614436974
2.625                     27.517638432884482       1.958                    58.53416419503148
2.625                     27.539411470716146       1.958                    58.470756984955074
2.625                     27.566772107261396       1.958                    58.39013296117116
2.625                     27.629695319690242       1.958                    58.203769544967074
2.625                     27.67976833178691        1.958                    58.05373648291774
2.625                     27.719979168664324       1.958                    57.93327854780491
2.625                     27.449127621742058       1.958                    58.733723639951734
2.625                     27.18916829015076        1.958                    59.469681832377525
2.625                     27.240221091150694       1.958                    59.32767967119057
2.625                     27.275821400681195       1.958                    59.22804659594254
2.625                     27.327066361749587       1.958                    59.08305684255282
2.625                     27.362474511211623       1.958                    58.98280119798428
2.625                     27.38707285326263        1.958                    58.91239785233566
2.625                     26.775076980750786       1.958                    60.57451544782448
2.625                     26.83011718722811        1.958                    60.43283482712751
2.625                     26.893814667801813       1.958                    60.26639714380372
2.625                     26.921073360864867       1.958                    60.194822630410734
2.625                     26.944627260971743       1.958                    60.13206184342002
2.625                     27.012029534501636       1.958                    59.95261524980204
2.625                     26.73916101359135        1.958                    60.667048169668604
2.625                     26.52240358881916        1.958                    61.20855840554322
2.625                     26.578194502221255       1.958                    61.07127268104691
2.625                     26.594656063743223       1.958                    61.03073587522745
2.625                     26.603668229305256       1.958                    61.00832187091125
2.625                     26.666908538667286       1.958                    60.85003812443645
2.625                     26.715476566862          1.958                    60.7272842026112
2.625                     26.49185989174851        1.958                    61.282967374594634
2.625                     26.43321575993264        1.958                    61.42473833042621
2.625                     26.16875462832052        1.958                    62.043264277664804
2.625                     26.239817805748366       1.958                    61.88049584842415
2.625                     26.25109639189909        1.958                    61.854400032479994
2.625                     26.318404785193287       1.958                    61.69749051771059
2.625                     26.342156075915863       1.958                    61.64156865721357
2.625                     26.39699176463821        1.958                    61.51150220778776
2.625                     26.161230826303445       1.958                    62.06049644364348
2.625                     26.058990277287016       1.958                    62.29019527463047
2.625                     26.159889628081892       1.958                    62.06353293984949
2.625                     26.057614104903156       1.958                    62.29324511292835
2.625                     25.765215418426976       1.958                    62.9224845157829
2.625                     25.861027280723455       1.958                    62.72082904860901
2.625                     25.862681647252373       1.958                    62.71729657966429
2.625                     25.959986696746004       1.958                    62.507915103494724
2.625                     25.960147876077762       1.958                    62.50756335507957
2.625                     25.970668687976488       1.958                    62.4844290664355
2.625                     25.76206786470091        1.958                    62.92905704007721
2.625                     25.66458375774956        1.958                    63.12978536404803
2.625                     25.666531760406528       1.958                    63.12577416117115
2.625                     25.66451737932939        1.958                    63.12992015302615
2.625                     25.364606997982317       1.958                    63.719643658267756
2.625                     25.46199877673894        1.958                    63.53273857898719
2.625                     25.464577125098003       1.958                    63.52771692098327
2.625                     25.563292564279152       1.958                    63.333645478408606
2.625                     25.564547252213693       1.958                    63.33114301704156
2.625                     25.65930819692602        1.958                    63.14040518661425
2.625                     25.36070498919873        1.958                    63.7270604510309
2.625                     25.265020422297958       1.958                    63.90640043490175
2.625                     24.963213273709588       1.958                    64.44504185887916
2.625                     25.06067284035623        1.958                    64.27560045648396
2.625                     25.063815656572373       1.958                    64.2700543434032
2.625                     25.160890790453248       1.958                    64.0968912362309
2.625                     25.164418039435162       1.958                    64.09050720207733
2.625                     25.261108740550277       1.958                    63.9136571608802
2.625                     24.960454890259214       1.958                    64.4497848216392
2.625                     24.86361399754424        1.958                    64.61393384809598
2.625                     24.572403547574233       1.958                    65.08289519963725
2.625                     24.667224217699978       1.958                    64.9342618847766
2.625                     24.669473697564236       1.958                    64.93068137331679
2.625                     24.7640911267571         1.958                    64.77836857410745
2.625                     24.766543847554235       1.958                    64.77436092280303
2.625                     24.860958035814217       1.958                    64.61838581517553
2.625                     24.570357308642862       1.958                    65.08606574718299
2.625                     24.472885268496356       1.958                    65.23479515821887
2.625                     24.179059532961197       1.958                    65.6587027648446
2.625                     24.27408000479039        1.958                    65.5256285555313
2.625                     24.277001444806253       1.958                    65.52146664025832
2.625                     24.372445860438916       1.958                    65.3838260184453
2.625                     24.3749433566513         1.958                    65.38016410471644
2.625                     24.470811716087436       1.958                    65.23792177873298
2.625                     24.17571414914187        1.958                    65.66332938999102
2.625                     24.079544180384318       1.958                    65.79411052744511
2.625                     23.78291398651936        1.958                    66.1735315744023
2.625                     23.877794908294508       1.958                    66.0561097661153
2.625                     23.88179071780768        1.958                    66.05107101289123
2.625                     23.976975694429438       1.958                    65.92940277153258
2.625                     23.980667449095996       1.958                    65.92459733057213
2.625                     24.076156480564364       1.958                    65.79865793089577
2.625                     23.77861412215958        1.958                    66.1787789146438
2.625                     23.683373181197588       1.958                    66.29286071443043
2.625                     23.385205556602777       1.958                    66.62663145802028
2.625                     23.480305654881636       1.958                    66.52403112279289
2.625                     23.48459476480105        1.958                    66.51930666236417
2.625                     23.579678694352765       1.958                    66.41296233131497
2.625                     23.583983972999313       1.958                    66.40804974783423
2.625                     23.679051733823897       1.958                    66.29796270020545
2.625                     23.380932615410508       1.958                    66.63116907463929
2.625                     23.285642375128962       1.958                    66.73026622968288
2.625                     22.986409272178946       1.958                    67.01846365586756
2.625                     23.082237893413364       1.958                    66.9299701659758
2.625                     23.086153639828954       1.958                    66.92626809656386
2.625                     23.181799948165207       1.958                    66.83423556857181
2.625                     23.18589800747896        1.958                    66.83020228783568
2.625                     23.281362002917046       1.958                    66.73464485519214
2.625                     22.982675838661528       1.958                    67.02184864740427
2.625                     22.88683178597406        1.958                    67.10671043954022
2.625                     22.588207435537697       1.958                    67.34868832071028
2.625                     22.68449683593417        1.958                    67.27437466043922
2.625                     22.68774888568315        1.958                    67.27179569028802
2.625                     22.783805743828736       1.958                    67.19403146394635
2.625                     22.787290335828608       1.958                    67.19113639656462
2.625                     22.8831146517233         1.958                    67.10993917992565
2.625                     22.585187928039606       1.958                    67.35096876940415
2.625                     22.488637334879254       1.958                    67.42189315325959
2.625                     22.191384575985005       1.958                    67.61840953322094
2.625                     22.28657916018549        1.958                    67.5590650731848
2.625                     22.290468828949756       1.958                    67.556559608034
2.625                     22.386098824215217       1.958                    67.49340690373248
2.625                     22.3895530819145         1.958                    67.49105414804696
2.625                     22.485618488244953       1.958                    67.42406099273423
2.625                     22.18705949615576        1.958                    67.62103550109137
2.625                     22.09183482567984        1.958                    67.67690878396134
2.625                     21.79235844399579        1.958                    67.8309401064563
2.625                     21.888342796177145       1.958                    67.78516190251602
2.625                     21.892183904557136       1.958                    67.78325153184942
2.625                     21.98791560808625        1.958                    67.7340934679587
2.625                     21.99200936511849        1.958                    67.73190775768445
2.625                     22.087488419995356       1.958                    67.6793883096536
2.625                     21.788769984268043       1.958                    67.83259361332563
2.625                     21.692778299769564       1.958                    67.8749011289897
2.625                     21.39447162033245        1.958                    67.98503888075211
2.625                     21.489569832295246       1.958                    67.95343822508582
2.625                     21.49390718014482        1.958                    67.9519099396273
2.625                     21.589380109076778       1.958                    67.91673672001245
2.625                     21.593342739957198       1.958                    67.91519735570655
2.625                     21.68919038585831        1.958                    67.8764245060022
2.625                     21.38975955551372        1.958                    67.98652902122247
2.625                     21.29490704150803        1.958                    68.01464437003926
2.625                     20.996218235154576       1.958                    68.08206906190348
2.625                     21.092289385396185       1.958                    68.06388954544023
2.625                     21.095781170605722       1.958                    68.0631595495541
2.625                     21.19125335493241        1.958                    68.0416858717716
2.625                     21.195344106056876       1.958                    68.04068465226607
2.625                     21.290217324468642       1.958                    68.0159595686212
2.625                     20.993325415859967       1.958                    68.08257058962717
2.625                     20.598752862500536       1.958                    68.12211167688203
2.625                     20.69423768755765        1.958                    68.11766311070686
2.625                     20.698051065815896       1.958                    68.11740990109193
2.625                     20.79399337020235        1.958                    68.10952094809205
2.625                     20.797349269131253       1.958                    68.10917852188405
2.625                     20.89374905284706        1.958                    68.09781657589404
2.625                     20.594482004912944       1.958                    68.12224306373861
2.625                     20.89664747244662        1.958                    68.09741753925829
2.625                     20.49919359853329        1.958                    68.12329002237288
2.625                     20.200174123966633       1.958                    68.10550717321482
2.625                     20.2960472390566         1.958                    68.11470194104987
2.625                     20.299847282155515       1.958                    68.1149911843224
2.625                     20.395482052178462       1.958                    68.12075531648242
2.625                     20.399520440344403       1.958                    68.1209188007084
2.625                     20.49491686530033        1.958                    68.12326928320914
2.625                     20.19661242593474        1.958                    68.10510915691138
2.625                     20.10059947642371        1.958                    68.09247981064573
2.625                     19.802913637245517       1.958                    68.03231082996838
2.625                     19.89799823409745        1.958                    68.05499681496246
2.625                     19.902142250304912       1.958                    68.05590340166437
2.625                     19.99752069867038        1.958                    68.07525486338798
2.625                     20.00137086336431        1.958                    68.07595972855687
2.625                     20.09704316324332        1.958                    68.09195568834139
2.625                     19.79847576952451        1.958                    68.031181543065
2.625                     19.70335795297307        1.958                    68.00508441020541
2.625                     19.404137174404063       1.958                    67.90172614642798
2.625                     19.4995316138783         1.958                    67.93819992714404
2.625                     19.503877433927066       1.958                    67.93977477502882
2.625                     19.5992156651315         1.958                    67.97279096694137
2.625                     19.60361769345007        1.958                    67.97422752962133
2.625                     19.69889971638469        1.958                    68.00379018434954
2.625                     19.399847562625105       1.958                    67.90001706495767
2.625                     19.30455889785221        1.958                    67.86013823720751
2.625                     19.00578651253239        1.958                    67.71366416094796
2.625                     19.10116007786565        1.958                    67.76397418191756
2.625                     19.105377307638996       1.958                    67.76611410371747
2.625                     19.200718590244282       1.958                    67.81293715379877
2.625                     19.204968102745603       1.958                    67.81493879580398
2.625                     19.300277102622907       1.958                    67.85827722485381
2.625                     19.00160156548702        1.958                    67.71138830921014
2.625                     18.90621468364919        1.958                    67.65757744047481
2.625                     18.607789204549864       1.958                    67.46752253608992
2.625                     18.702895419312654       1.958                    67.53168664346933
2.625                     18.70726436424964        1.958                    67.53454545468044
2.625                     18.80246306435752        1.958                    67.59525670595097
2.625                     18.806739523949418       1.958                    67.59789708947548
2.625                     18.902030709402382       1.958                    67.6551486545164
2.625                     18.603327774267793       1.958                    67.4644384670717
2.625                     18.508222505884522       1.958                    67.39673358726269
2.625                     18.208525196365958       1.958                    67.1611412268081
2.625                     18.304715159831932       1.958                    67.2404662331386
2.625                     18.308424299538817       1.958                    67.24344879512638
2.625                     18.404237069359503       1.958                    67.31884788475418
2.625                     18.40832340271167        1.958                    67.3219795819446
2.625                     18.50375897888707        1.958                    67.39348121664621
2.625                     18.205193250304365       1.958                    67.15833626179965
2.625                     18.10894325606574        1.958                    67.07531187626532
2.625                     17.810484290017182       1.958                    66.79528467025689
2.625                     17.905900021225282       1.958                    66.88854906377851
2.625                     17.90997061203337        1.958                    66.89244360691933
2.625                     18.005756378469602       1.958                    66.98238774462963
2.625                     18.009456934049553       1.958                    66.98578600892215
2.625                     18.10561273571392        1.958                    67.07238144295319
2.625                     17.806043663980958       1.958                    66.79086540039987
2.625                     17.710917072592363       1.958                    66.69419693799709
2.625                     17.41005180160332        1.958                    66.36503989361091
2.625                     17.50727861513472        1.958                    66.47534420663479
2.625                     17.510340225266333       1.958                    66.47875304801791
2.625                     17.60687507286178        1.958                    66.58444172214372
2.625                     17.61062864892935        1.958                    66.58847206281328
2.625                     17.706471530588846       1.958                    66.68960001385246
2.625                     17.40768215740766        1.958                    66.36230746732554
2.625                     17.31046385309899        1.958                    66.24811161730305
2.625                     17.01249463279927        1.958                    65.87422152132552
2.625                     17.1074177305398         1.958                    65.99727982978354
2.625                     17.111817706232515       1.958                    66.00289041538606
2.625                     17.207755388065515       1.958                    66.12334199705408
2.625                     17.21114077966575        1.958                    66.1275204473786
2.625                     17.308093045591228       1.958                    66.2452823477202
2.625                     17.007080073014084       1.958                    65.86709584590865
2.625                     16.812240229546674       1.958                    65.60245427580999
2.625                     16.907511118776085       1.958                    65.73380507165868
2.625                     16.711543307773965       1.958                    65.45945737327344
2.625                     16.80797759248208        1.958                    65.59648848424501
2.625                     16.610846386001253       1.958                    65.31217902916708
2.625                     16.70844406618807        1.958                    65.45498881003093
2.625                     16.912937151319387       1.958                    65.74116973677646
2.625                     16.608910539894058       1.958                    65.3093060490167
2.625                     16.40913772578825        1.958                    65.00419303619145
2.625                     16.5093109790636         1.958                    65.1593013627991
2.625                     16.323956713002612       1.958                    64.8685473253164
2.625                     16.408254173804302       1.958                    65.00280472318872
2.625                     16.307021707832288       1.958                    64.8415722538999
2.625                     16.30719736854501        1.958                    64.84185577262605
2.625                     16.511253743744213       1.958                    65.16226801177356
2.625                     16.20614056328571        1.958                    64.67644002494833
2.625                     16.009055891169943       1.958                    64.34099961087944
2.625                     16.01187224874411        1.958                    64.34591105935824
2.625                     15.912746312848936       1.958                    64.17078610088309
2.625                     15.917234589234427       1.958                    64.17880574378874
2.625                     16.105365469490952       1.958                    64.50704763548615
2.625                     15.822596929724744       1.958                    64.00767838353069
2.625                     16.10656956634984        1.958                    64.50909621147953
2.625                     16.204936466426823       1.958                    64.67444370359274
2.625                     15.728376944041855       1.958                    63.83327573735895
2.625                     15.816611571218669       1.958                    63.99672699960527
2.625                     15.723035420560656       1.958                    63.8232764580018
2.625                     15.444012501705362       1.958                    63.28240855401001
2.625                     15.486634751888733       1.958                    63.36686864059536
2.625                     15.537020141323794       1.958                    63.4667131735068
2.625                     15.53816959910081        1.958                    63.46896352942164
2.625                     15.630027780942223       1.958                    63.64699640658123
2.625                     15.633299051329601       1.958                    63.65325848541241
2.625                     15.443040146872018       1.958                    63.28045853663732
2.625                     15.308393080207134       1.958                    63.006009119017676
2.625                     15.341843528406358       1.958                    63.075336650366886
2.625                     15.148482212804419       1.958                    62.669825967663236
2.625                     15.161359284421637       1.958                    62.69737158333405
2.625                     15.24662764887214        1.958                    62.8778858715344
2.625                     15.251601406413997       1.958                    62.8883042983852
2.625                     15.344773084939863       1.958                    63.0813435205248
2.625                     15.071117162429278       1.958                    62.50260485863936
2.625                     14.9651806011532         1.958                    62.26911171178439
2.625                     15.045940905780895       1.958                    62.44753632864583
2.625                     14.927033840057344       1.958                    62.183683883753346
2.625                     14.744749187590473       1.958                    61.765865823204635
2.625                     14.791176373170465       1.958                    61.87412096004843
2.625                     14.81021567863993        1.958                    61.91798001121546
2.625                     14.874020869221773       1.958                    62.06391946596621
2.625                     14.708331877119154       1.958                    61.68089054521771
2.625                     14.62462951586663        1.958                    61.48212526789983
2.625                     14.687136925118269       1.958                    61.630798870836365
2.625                     14.540927154614103       1.958                    61.28027901514892
2.625                     14.560891906753248       1.958                    61.328412246825394
2.625                     14.457224793361576       1.958                    61.0747353131634
2.625                     14.521347742240017       1.958                    61.23242559472644
2.625                     14.391839849404647       1.958                    60.91177353558175
2.625                     14.371660410540981       1.958                    60.86149578650505
2.625                     14.212520125398374       1.958                    60.45506221878184
2.625                     14.289335899876697       1.958                    60.65265006880265
2.625                     14.04834505105456        1.958                    60.02288315712285
2.625                     14.123315221218062       1.958                    60.22175208857416
2.625                     14.201119483760067       1.958                    60.42554824708288
2.625                     14.20632556054738        1.958                    60.43911992104622
2.625                     14.353893916465568       1.958                    60.81655859492048
2.625                     14.040304881888744       1.958                    60.00145534790657
2.625                     13.953820451024178       1.958                    59.76800074964131
2.625                     14.0296320971955         1.958                    59.97265840215186
2.625                     13.867336020159613       1.958                    59.53127792623322
2.625                     13.897450946283865       1.958                    59.6139509802309
2.625                     13.780851589295047       1.958                    59.29091243002574
2.625                     13.82683429614545        1.958                    59.41874169754385
2.625                     13.746661296079163       1.958                    59.19472677638883
2.625                     13.694577290098533       1.958                    59.04749387603135
2.625                     13.63942781834342        1.958                    58.88970539306192
2.625                     13.378718248213568       1.958                    58.12606971952326
2.625                     13.43540740473778        1.958                    58.29504487371793
2.625                     13.482004872340294       1.958                    58.43231869489293
2.625                     13.521809435028988       1.958                    58.549492641640505
2.625                     13.57023453623589        1.958                    58.69035885413973
2.625                     13.608211465320192       1.958                    58.800366680779305
2.625                     13.349005374446573       1.958                    58.03713967335752
2.625                     13.125                   1.958                    57.35127001493448
2.625                     13.146545933507387       1.958                    57.418340649099505
2.625                     13.174430388814264       1.958                    57.50505403455712
2.625                     13.202095360198534       1.958                    57.59014422156691
2.625                     13.261717881630418       1.958                    57.772794116003155
2.625                     13.321813426681157       1.958                    57.95484972821389
